# Supplementary material for: Mapping digital popularity: Analyzing the network attention patterns of national forest parks based on Douyin (Tiktok) data
Source: PLoS One. 2026 Mar 27;21(3):e0344983. doi: 10.1371/journal.pone.0344983 (PMC13028369; doi:10.1371/journal.pone.0344983)
Supplement: S1 Dataset — (XLSX) [file pone.0344983.s001.xlsx]

## Sheet: Park_Attributes
name	time	lon	lat
Beijing Xishan National Forest Park	1992.11	116.073	40.0544
Beijing Shangfangshan National Forest Park	1992.11	115.82	39.6728
Beijing Shisanling National Forest Park	1992.11	116.287	40.2632
Beijing Yunmengshan National Forest Park	1995.11	116.785	40.5576
Beijing Xiaolongmen National Forest Park	2000.02	116.073	40.0544
Beijing Jiufeng National Forest Park	2003.12	116.073	40.0544
Beijing Daxing Gusang National Forest Park	2004.12	116.539	39.6334
Beijing Dayangshan National Forest Park	2004.12	116.453	40.2762
Beijing Badaling National Forest Park	2005.12	116.023	40.3429
Beijing Beigong National Forest Park	2005.12	116.112	39.8646
Beijing Xiayunling National Forest Park	2005.12	115.744	39.7356
Beijing Huangsongyu National Forest Park	2005.12	117.258	40.2245
Beijing Qifengshan National Forest Park	2006.12	117.131	40.4397
Beijing Tianmenshan National Forest Park	2006.12	115.997	39.8837
Beijing Labagoumen National Forest Park	2008.01	116.615	40.8979
Tianjin Jiulongshan National Forest Park	1997.12	117.504	40.1473
Hebei Seaside National Forest Park	1991.11	119.518	39.8554
Hebei Saihanba National Forest Park	1993.05	114.674	38.1406
Hebei Qingshui Peak National Forest Park	1993.05	117.983	40.9873
Hebei Xiangyundao National Forest Park	1993.05	117.983	40.9873
Hebei Qingdongling National Forest Park	1993.05	117.678	40.1739
Hebei Liaoheyuan National Forest Park	1996.08	118.516	41.3055
Hebei Shanhaiguan National Forest Park	1997.12	119.77	39.9769
Hebei Wuyuezhai National Forest Park	2000.12	113.936	38.6484
Hebei Baicaowa National Forest Park	2002.12	117.905	40.2541
Hebei Tianshengqiao National Forest Park	2002.12	114.01	38.8873
Hebei Huangyangshan National Forest Park	2004.12	115.154	40.4063
Hebei Maojingba National Forest Park	2004.12	118.183	41.6432
Hebei Xiangtangshan National Forest Park	2004.12	117.983	40.9873
Hebei Yesanpo National Forest Park	2004.12	117.983	40.9873
Hebei Liuliping National Forest Park	2004.12	117.604	40.3243
Hebei Baishishan National Forest Park	2005.12	114.68	39.3092
Hebei Yizhou National Forest Park	2005.12	115.495	39.3443
Hebei Gubei Yue National Forest Park	2005.12	115.509	37.6216
Hebei Wuan National Forest Park	2005.12	114.198	36.6963
Hebei Qiannanyu National Forest Park	2006.12	113.934	37.1659
Hebei Tuoliangshan National Forest Park	2006.12	117.983	40.9873
Hebei Mulan Weichang National Forest Park	2008.01	117.756	41.9254
Hebei Xiezigou National Forest Park	2008.01	114.581	38.8871
Hebei Xiataishan National Forest Park	2008.12	117.983	40.9873
Hebei Fengning National Forest Park	2008.12	116.64	41.2073
Hebei Heilong Mountain National Forest Park	2009.12	115.121	38.8398
Hebei Daqing Mountain National Forest Park	2017.12	117.983	40.9873
Hebei Huailai National Forest Park	2018.08	115.512	40.4133
Hebei Bazhou Guyuan National Forest Park	2019.01	115.683	41.6677
Shanxi Wutai Mountain National Forest Park	1992.09	113.159	36.1912
Shanxi Tianlong Mountain National Forest Park	1992.09	113.159	36.1912
Shanxi Guandi Mountain National Forest Park	1992.09	107.505	33.3232
Shanxi Guancen Mountain National Forest Park	1992.09	112.05	38.8249
Shanxi Hengshan National Forest Park	1992.11	130.898	45.2086
Shanxi Yungang National Forest Park	1992.11	113.159	36.1912
Shanxi Longquan National Forest Park	1992.11	113.199	36.0999
Shanxi Yuwangdong National Forest Park	1992.11	111.158	35.1804
Shanxi Zhaoguan National Forest Park	1992.11	113.159	36.1912
Shanxi Fangshan National Forest Park	1992.11	111.238	37.8941
Shanxi Jiaochengshan National Forest Park	1992.11	112.09	37.5414
Shanxi Taiyue Mountain National Forest Park	1992.11	111.913	36.7437
Shanxi Wulaofeng National Forest Park	1992.11	117.365	40.6316
Shanxi Laoding Mountain National Forest Park	1992.11	113.159	36.1912
Shanxi Wujinshan National Forest Park	1993.05	112.768	37.878
Shanxi Zhongtiaoshan National Forest Park	1993.1	117.365	40.6316
Shanxi Taihang Canyon National Forest Park	1996.08	112.574	37.8223
Shanxi Huangyadong National Forest Park	1996.08	113.442	36.8018
Shanxi Qizi Mountain National Forest Park	2014.02	112.594	38.1074
Shanxi Taihang Honggu National Forest Park	2017.01	113.251	35.2564
Shanxi Anze National Forest Park	2017.12	112.244	36.1478
Shanxi Xiantangshan National Forest Park	2019.02	113.159	36.1912
Shanxi Erlangshan National Forest Park	2019.02	114.073	40.5502
Shanxi Xikou Ancient Road National Forest Park	2019.02	113.294	40.1151
Shanxi Putishan National Forest Park	2020.1	112.09	37.5414
Inner Mongolia Hongshan National Forest Park	1991.11	118.982	42.2964
Inner Mongolia Moerdaga National Forest Park	1999.05	120.667	51.3303
Inner Mongolia Hadameng National Forest Park	1992.04	111.574	41.0082
Inner Mongolia Arxan National Forest Park	2000.02	120.514	47.3607
Inner Mongolia Darbinhu National Forest Park	2000.02	111.659	40.8107
Inner Mongolia Charsin National Forest Park	1992.04	121.928	46.3108
Inner Mongolia Hailar National Forest Park	1992.09	119.683	49.1924
Inner Mongolia Yikesama National Forest Park	2001.11	121.945	52.0811
Inner Mongolia Wulashan National Forest Park	1992.09	108.632	40.7364
Inner Mongolia Uqihan National Forest Park	2003.12	117.52	43.5822
Inner Mongolia Wusutu National Forest Park	1992.09	109.947	40.6543
Inner Mongolia Xing'an National Forest Park	2004.12	122.058	46.0822
Inner Mongolia Mashan National Forest Park	1993.05	118.201	31.8066
Inner Mongolia Chuoyuan National Forest Park	2004.12	121.28	48.5425
Inner Mongolia Alike National Forest Park	2004.12	123.303	50.3705
Inner Mongolia Erlongshitai National Forest Park	1993.05	111.733	40.7844
Inner Mongolia Chuoer Grand Canyon National Forest Park	2015.12	120.628	47.4977
Inner Mongolia Xinglong National Forest Park	1994.12	117.604	40.3243
Inner Mongolia Huanggangliang National Forest Park	1996.08	117.52	43.5822
Inner Mongolia Helan Mountain National Forest Park	2002.12	117.52	43.5822
Inner Mongolia Wangyedian National Forest Park	2003.12	111.659	40.8107
Inner Mongolia Haosen gou National Forest Park	2003.12	120.834	47.0449
Inner Mongolia Ejina Populus euphratica National Forest Park	2003.12	117.52	43.5822
Inner Mongolia Huamugou National Forest Park	2003.12	117.393	42.6436
Inner Mongolia Wudangzhao National Forest Park	2005.12	110.264	40.6719
Inner Mongolia Honghuaerji Mongolian Pine National Forest Park	2005.12	119.974	48.2404
Inner Mongolia Lama Mountain National Forest Park	2006.12	122.325	48.3255
Inner Mongolia Luan River Source National Forest Park	2009.07	116.71	42.0369
Inner Mongolia Hetao National Forest Park	2009.12	120.155	36.251
Inner Mongolia Bogda Ula National Forest Park	2010.09	111.659	40.8107
Inner Mongolia Longsheng National Forest Park	2014.02	123.864	48.5709
Inner Mongolia Chiluo National Forest Park	2015.01	110.904	40.5966
Inner Mongolia Genghis Khan National Forest Park	2015.01	122.825	47.745
Inner Mongolia Tubole National Forest Park	2017.12	122.844	48.87
Inner Mongolia Shenshan National Forest Park	2017.12	120.385	44.758
#VALUE!	2018.08	117.52	43.5822
Liaoning Lushunkou National Forest Park	1990.08	121.257	38.8503
Liaoning Hai Tangshan National Forest Park	1991.08	123.717	42.0202
Liaoning Dagushan National Forest Park	1991.08	123.044	41.0645
Liaoning Shoushan National Forest Park	1991.08	123.077	41.2034
Fenghuangshan National Forest Park, Liaoning	1991.11	123.253	39.7177
Huanren National Forest Park, Liaoning	1991.11	125.356	41.2708
Benxi National Forest Park, Liaoning	1991.11	124.196	41.075
Yanshishan National Forest Park, Liaoning	1992.01	122.928	40.1477
Gaixian National Forest Park, Liaoning	1992.01	116.073	40.0544
Yuan Shuai Lin National Forest Park, Liaoning	1992.07	124.29	41.9324
Xianrendong National Forest Park, Liaoning	1992.07	122.97	39.9646
Dalian Daheshan National Forest Park, Liaoning	1992.07	121.487	38.906
Changshan Islands National Island Forest Park, Liaoning	1993.05	124.037	39.8687
Pulandian National Forest Park, Liaoning	1995.11	122.01	39.365
Liaoning Da Hei Shan National Forest Park	1996.08	120.477	42.022
Liaoning Shenyang National Forest Park	1997.12	123.717	42.0202
Liaoning Hou Stone National Forest Park	2002.12	125.321	42.6393
Liaoning Benxi City Ring National Forest Park	2002.12	124.196	41.075
Liaoning Bing La Mountain National Forest Park	2002.12	123.717	42.0202
Liaoning Jinlong Temple National Forest Park	2002.12	121.366	38.959
Liaoning Qianshan Immortal Platform National Forest Park	2002.12	122.956	41.0733
Liaoning Qingyuan Red River Valley National Forest Park	2003.12	124.918	42.0983
Liaoning Dalian Tianmenshan National Forest Park	2003.12	122.928	40.1477
Liaoning San Kuai Shi National Forest Park	2004.12	123.717	42.0202
Liaoning Zhanggutai Sandy Land National Forest Park	2005.12	122.483	42.7084
Dalian Yinshitán National Forest Park	2005.12	121.487	38.906
Dalian West Suburban National Forest Park	2006.12	121.487	38.906
Liaoning Yiwulu Mountain National Forest Park	2008.01	120.469	36.1044
Liaoning Heping National Forest Park	2008.01	120.12	30.3097
Liaoning Suizhong Great Wall National Forest Park	2017.01	120.338	40.3241
Liaoning Wafangdian National Forest Park	2017.12	121.974	39.6258
Liaoning Tieling Qilin Lake National Forest Park	2019.02	123.723	42.2207
Jilin Jingyuetan National Forest Park	1989.11	126.688	43.7801
Jilin Lushuihe National Forest Park	2004.12	127.693	43.9541
Jilin Wunvfeng National Forest Park	1992.11	126.123	41.2755
Jilin Hongshi National Forest Park	2005.12	126.568	43.8368
Jilin Longwan National Forest Park	1992.11	127.693	43.9541
Jilin Quanyangquan National Forest Park	2008.12	127.693	43.9541
Jilin Baijifeng National Forest Park	1992.11	127.693	43.9541
Jilin Baishishan National Forest Park	2008.12	127.565	43.4593
Jilin Songjianghe National Forest Park	2008.12	127.502	42.172
Jilin Maoershan National Forest Park	1992.11	127.693	43.9541
Jilin Banlashan National Forest Park	1992.11	126.397	44.5206
Jilin Sanchazi National Forest Park	2009.07	126.64	42.158
Jilin Sangujia National Forest Park	1993.03	125.85	42.2766
Jilin Linjiang Waterfall Group National Forest Park	2009.07	126.913	41.8097
Jilin Da'an National Forest Park	1993.03	124.286	45.5049
Jilin Wangou National Forest Park	2009.07	127.693	43.9541
Jilin Changbai National Forest Park	1993.05	127.693	43.9541
Jilin Linjiang National Forest Park	1995.11	126.913	41.8097
Jilin Lafa Mountain National Forest Park	1995.11	127.404	43.815
Jilin Tumen River National Forest Park	1997.12	127.693	43.9541
Jilin Zhuque Mountain National Forest Park	2001.11	126.688	43.7801
Jilin Tumen River Source National Forest Park	2002.12	127.693	43.9541
Jilin Yanbian Xianfeng National Forest Park	2002.12	128.759	42.7609
Jilin Guanma Lotus Mountain National Forest Park	2003.12	124.557	44.0309
Jilin Zhaodajishan National Forest Park	2003.12	127.693	43.9541
Jilin Hancengding National Forest Park	2004.12	127.693	43.9541
Jilin Mantianxing National Forest Park	2004.12	129.634	43.1853
Jilin Diaoshuihu National Forest Park	2004.12	127.693	43.9541
Jilin Tonghua Shihu National Forest Park	2005.12	127.693	43.9541
Jilin Jiangyuan National Forest Park	2006.12	126.577	42.0476
Jilin Jiguanshan National Forest Park	2006.12	127.693	43.9541
Jilin Lanjiadaxia National Forest Park	2013.01	127.693	43.9541
Jilin Changbai Mountain North Slope National Forest Park	2013.1	127.807	42.0336
Jilin Red Leaf Ridge National Forest Park	2015.01	127.693	43.9541
Jilin Longshan Lake National Forest Park	2017.01	127.693	43.9541
Heilongjiang Huzhong National Forest Park	2005.12	123.592	52.0338
Heilongjiang Mudanfeng National Forest Park	1992.04	129.302	46.5625
Heilongjiang Weihu Mountain National Forest Park	1993.1	133.514	46.8255
Heilongjiang Jiaergdaqi National Forest Park	2008.12	124.132	50.4076
Heilongjiang Crater Lake National Forest Park	1992.04	128.725	44.0876
Heilongjiang Wuying National Forest Park	1993.1	129.224	48.1029
Heilongjiang Yabuli National Forest Park	1993.1	128.588	44.9304
Heilongjiang Daliangzi River National Forest Park	1992.04	130.36	46.8142
Heilongjiang Taoshan National Forest Park	1997.12	130.959	45.7672
Heilongjiang Wulong National Forest Park	1992.04	128.885	46.2153
Heilongjiang Harbin National Forest Park	1992.09	129.302	46.5625
Heilongjiang Riyuexia National Forest Park	2000.12	128.363	47.1733
Heilongjiang Baliban National Forest Park	2001.11	129.302	46.5625
Heilongjiang Jiejing Mountain National Forest Park	1992.09	117.287	40.2674
Heilongjiang Qiqihar National Forest Park	1992.11	123.734	47.6578
Heilongjiang Wuma River National Forest Park	2001.11	128.789	47.7213
Heilongjiang Beiji Village National Forest Park	1992.11	122.352	53.4795
Heilongjiang Fenghuang Mountain National Forest Park	2001.11	128.05	44.1738
Heilongjiang Changshou National Forest Park	1993.05	127.932	45.2613
Heilongjiang Xinglong National Forest Park	2001.11	117.604	40.3243
Heilongjiang Daqing National Forest Park	1993.05	125.095	46.5859
Heilongjiang Snow Village National Forest Park	2001.11	116.073	40.0544
Heilongjiang Yimianpo National Forest Park	1995.11	128.073	45.058
Heilongjiang Qingshan National Forest Park	2002.12	126.183	48.5119
Heilongjiang Dazhan River National Forest Park	2002.12	127.669	48.7065
Heilongjiang Longfeng National Forest Park	1997.12	125.106	46.5181
Heilongjiang Jinquan National Forest Park	1997.12	127.376	45.3118
Heilongjiang Huilongwan National Forest Park	2002.12	120.809	27.9359
Heilongjiang Jinshan National Forest Park	2003.12	126.507	52.1469
Heilongjiang Wusuli River National Forest Park	1997.12	133.65	46.1267
Heilongjiang Yimashan National Forest Park	1998.09	127.23	46.1224
Heilongjiang Xiaoxing'anling Stone Forest National Forest Park	2003.12	103.288	24.7746
Heilongjiang Fangzheng Longshan National Forest Park	2003.12	128.827	45.8323
Heilongjiang Sandaoguan National Forest Park	1999.05	116.073	40.0544
Heilongjiang Xishui National Forest Park	2003.12	106.126	29.4839
Heilongjiang Suifenhe National Forest Park	2000.12	131.143	44.4041
Heilongjiang Jingpohu National Forest Park	2003.12	128.965	43.9279
Heilongjiang Wudingshan National Forest Park	2001.11	132.291	47.1707
Heilongjiang Maolan Gully National Forest Park	2001.11	129.755	49.0912
Heilongjiang Liufengshan National Forest Park	2003.12	129.302	46.5625
Heilongjiang Jiapigou National Forest Park	2003.12	128.799	46.2063
Heilongjiang Longjiang Three Gorges National Forest Park	2001.11	123.198	47.3355
Heilongjiang Hegang National Forest Park	2002.12	130.29	47.3475
Heilongjiang Zhenbaodao National Forest Park	2005.12	133.582	46.2178
Heilongjiang Hongsong National Forest Park	2006.12	126.594	45.7345
Heilongjiang Boli Wushuihun River National Forest Park	2003.12	130.573	45.7476
Heilongjiang Danqing River National Forest Park	2003.12	129.307	46.1706
Heilongjiang Qixingfeng National Forest Park	2006.12	130.95	46.7054
Heilongjiang Xianwengshan National Forest Park	2008.01	129.37	47.1118
Heilongjiang Shilongshan National Forest Park	2003.12	131.252	45.6525
Heilongjiang Wanglongshan National Forest Park	2004.12	131.577	46.5323
Heilongjiang Shengshan Fortress National Forest Park	2004.12	127.729	49.5274
Heilongjiang Wudalianchi National Forest Park	2004.12	126.167	48.6497
Heilongjiang Wandashan National Forest Park	2005.12	126.679	45.7613
Heilongjiang Jinlongshan National Forest Park	2008.01	127.374	45.4977
Heilongjiang Hulan National Forest Park	2009.12	126.601	45.9727
Heilongjiang Yichun Xing'an National Forest Park	2005.12	129.523	48.2808
Heilongjiang Changshou Mountain National Forest Park	2012.09	128.494	45.3172
Heilongjiang Huachuan National Forest Park	2015.01	130.711	47.0207
Heilongjiang Shuangzi Mountain National Forest Park	2015.12	132.17	45.4496
Heilongjiang Daqingguan National Forest Park	2017.01	124.889	46.6172
Heilongjiang Xianglushan National Forest Park	2017.01	127.533	45.5681
Heilongjiang Huaxia Dongji National Forest Park	2017.07	124.873	48.471
Heilongjiang Shendong Mountain National Forest Park	2017.07	130.959	44.8282
Heilongjiang Qixing Mountain National Forest Park	2017.12	129.614	44.5852
Heilongjiang Xiaoxinganling Korean Pine Forest National Forest Park	2017.01	129.779	48.1393
Heilongjiang Tianshi National Forest Park	2020.1	129.302	46.5625
Heilongjiang Hailun National Forest Park	2020.12	126.967	47.4619
Heilongjiang Zhalin National Forest Park	2018.08	129.302	46.5625
Heilongjiang Nianzishan National Forest Park	2018.08	122.882	47.5149
Heilongjiang Dale National Forest Park	2018.08	129.302	46.5625
Shanghai She Shan National Forest Park	1993.05	121.191	31.097
Shanghai Dongping National Forest Park	1993.05	121.476	31.6858
Shanghai Haiwan National Forest Park	2004.12	121.683	30.8642
Shanghai Gongqing National Forest Park	2005.12	121.548	31.3211
Jiangsu Yushan National Forest Park	1989.03	120.706	31.6669
Jiangsu Shangfangshan National Forest Park	1992.07	120.58	31.2488
Jiangsu Xuzhou Huancheng National Forest Park	1992.11	117.188	34.2828
Jiangsu Yixing National Forest Park	1992.11	119.736	31.2503
Jiangsu Huishan National Forest Park	1993.05	120.293	31.683
Jiangsu Dongwu National Forest Park	1993.05	118.811	32.4986
Jiangsu Yuntai Mountain National Forest Park	1993.05	118.719	31.7403
Jiangsu Xuyi Yishan National Forest Park	1993.05	118.493	33.0182
Jiangsu Nanshan National Forest Park	1995.11	113.916	22.5281
Jiangsu Baohua Mountain National Forest Park	1996.08	119.082	32.1318
Jiangsu Xishan National Forest Park	1997.12	102.569	25.0571
Jiangsu Tieshan Temple National Forest Park	2003.12	118.486	32.7418
Nanjing Zijin Mountain National Forest Park	2003.12	118.848	32.0726
Jiangsu Dayangshan National Forest Park	2009.02	120.082	31.5771
Nanjing Qixia Mountain National Forest Park	2010.12	118.965	32.1603
Jiangsu Youzishan National Forest Park	2012.01	119.017	31.3527
Nanjing Laoshan Mountain National Forest Park	2014.02	118.596	32.103
Jiangsu Tianmuhu National Forest Park	2015.01	119.441	31.3341
Nanjing Wuxiang Mountain National Forest Park	2015.01	119.021	31.6112
Jiangsu Huanghai Seashore National Forest Park	2015.12	120.13	33.3592
Jiangsu Santai Mountain National Forest Park	2017.01	118.316	34.0343
Jiangsu Nantong Langshan National Forest Park	2018.8	120.894	31.9558
Zhejiang Qiandao Lake National Forest Park	1990.06	119.007	29.5975
Zhejiang Daqishan National Forest Park	1992.11	119.727	29.7582
Zhejiang Lanting National Forest Park	1992.11	120.52	29.959
Zhejiang Wuchaoshan National Forest Park	1992.11	120.007	30.1861
Zhejiang Fuchunjiang National Forest Park	1995.07	119.645	29.7115
Zhejiang Zhuxiang National Forest Park	1996.08	116.073	40.0544
Zhejiang Tiantong National Forest Park	1997.03	120.155	30.2125
Zhejiang Yandangshan National Forest Park	1997.03	121.099	28.3706
Zhejiang Xikou National Forest Park	1997.03	119.174	28.8442
Zhejiang Jiulongshan National Forest Park	1997.03	121.098	30.596
Zhejiang Shuanglong Cave National Forest Park	1997.03	119.621	29.2044
Zhejiang Huading National Forest Park	1997.03	120.155	30.2125
Zhejiang Qingshan Lake National Forest Park	1999.05	119.81	30.251
Zhejiang Yurang Mountain National Forest Park	1999.08	120.312	27.5297
Zhejiang Qianjiangyuan National Forest Park	1999.08	118.21	29.3912
Zhejiang Ziwei Mountain National Forest Park	2000.02	118.976	28.7634
Zhejiang Tongling Mountain National Forest Park	2001.11	119.853	27.8215
Zhejiang Huayan National Forest Park	2002.12	120.347	27.8313
Zhejiang Longwan Tan National Forest Park	2002.12	120.155	30.2125
Zhejiang Suichang National Forest Park	2002.12	119.14	28.3544
Zhejiang Wuxie National Forest Park	2003.12	120.08	29.6927
Zhejiang Shimen Dong National Forest Park	2003.12	120.155	30.2125
Zhejiang Siming Mountain National Forest Park	2003.12	121.082	29.7273
Zhejiang Shuangfeng National Forest Park	2003.12	120.458	28.9242
Zhejiang Xianxia National Forest Park	2004.12	119.007	29.5975
Zhejiang Daxi National Forest Park	2004.12	121.264	28.4259
Zhejiang Songyang Maoshan National Forest Park	2005.12	119.477	28.4524
Zhejiang Niutoushan National Forest Park	2005.12	119.496	28.6721
Zhejiang Sanqu National Forest Park	2005.12	119.007	29.5975
Zhejiang Jingshan (Shangou Gou) National Forest Park	2006.12	119.861	30.3777
Zhejiang Nanshan Lake National Forest Park	2006.12	120.6	29.4203
Zhejiang Dazhuhai National Forest Park	2008.01	120.731	29.2421
Zhejiang Xianju National Forest Park	2008.01	120.731	28.868
Zhejiang Tonglu Yaolin National Forest Park	2008.12	119.533	29.9406
Zhejiang Zhuji Xiangfei National Forest Park	2009.12	120.208	29.6335
Hangzhou Banshan National Forest Park	2010.12	120.2	30.3597
Zhejiang Qingyuan National Forest Park	2010.12	119.058	27.6224
Hangzhou Xishan National Forest Park	2012.01	120.004	30.1085
Zhejiang Liangxi National Forest Park	2014.02	120.155	30.2125
Zhejiang Kuochang Mountain National Forest Park	2017.07	120.928	28.8107
#VALUE!	2017.07	119.913	28.5015
#VALUE!	2019.02	120.509	29.9216
#VALUE!	2020.1	105.471	28.921
#VALUE!	2020.12	120.507	29.2687
#VALUE!	1987.05	118.303	30.1556
#VALUE!	1992.07	118.29	32.2905
#VALUE!	1992.07	116.463	30.7191
#VALUE!	1992.07	118.452	31.6714
#VALUE!	1992.07	117.047	34.0252
#VALUE!	1992.07	118.341	29.8229
Anhui Dalong Mountain National Forest Park	1992.07	117.002	30.6004
Anhui Zhipeng Mountain National Forest Park	1992.07	117.009	31.7272
Anhui Huangfu Mountain National Forest Park	1992.07	118.015	32.3362
Anhui Tian Paradise寨 National Forest Park	1992.11	115.774	31.1371
Anhui Jilong Mountain National Forest Park	1992.09	117.553	31.7786
Anhui Yefu Mountain National Forest Park	1992.09	117.329	31.2725
Anhui Tai Lake Mountain National Forest Park	1992.09	116.304	30.4565
Anhui Shen Mountain National Forest Park	1992.09	117.313	30.3986
Anhui Miaodao Mountain National Forest Park	1992.09	120.469	36.1043
Anhui Tianjing Mountain National Forest Park	1992.09	118.195	29.5495
Anhui Shungeng Mountain National Forest Park	1992.09	116.997	32.6171
Anhui Fushan National Forest Park	1992.12	111.843	35.9683
Anhui Shilian Cave National Forest Park	1992.12	116.105	30.1251
Anhui Qiyun Mountain National Forest Park	1993.05	118.047	29.8211
Anhui Jiu Mountain National Forest Park	1993.06	120.469	36.1043
Anhui Hengshan National Forest Park	1994.12	109.289	37.9619
Anhui Jingting Mountain National Forest Park	1996.08	118.715	30.9807
Anhui Bagongshan National Forest Park	2002.12	116.842	32.6215
Anhui Wanfo Mountain National Forest Park	2002.12	117.38	31.7251
Anhui Shuixi National Forest Park	2004.12	118.391	30.6982
Anhui Qinglongwan National Forest Park	2004.12	118.854	30.5059
Anhui Shangyao National Forest Park	2005.12	117.164	32.7465
Anhui Marenshan National Forest Park	2008.01	118.441	29.7326
Hefei Dasha Mountain National Forest Park	2013.01	117.172	31.8432
Hefei Binhu National Forest Park	2014.02	117.38	31.7251
Anhui Tachuan National Forest Park	2017.01	120.469	36.1043
Anhui Laojiashan National Forest Park	2017.12	118.086	32.648
Anhui Majiaxi National Forest Park	2017.12	117.38	31.7251
Anhui Xiangshan National Forest Park	2019.02	116.792	33.9884
Fujian Fuzhou National Forest Park	1993.05	119.281	26.1647
Fujian Tianzhu Mountain National Forest Park	1995.11	117.833	24.6155
Fujian Pingtan Island National Forest Park	1999.08	119.799	25.5148
Fujian Huayan National Forest Park	2000.02	117.529	25.0073
Fujian Maoershan National Forest Park	2000.02	117.037	26.7963
Fujian Sanyuan National Forest Park	2000.12	117.641	26.275
Fujian Longyan National Forest Park	2000.12	116.45	25.1267
Fujian Qishan National Forest Park	2000.12	122.928	40.1477
Fujian Lingshi Mountain National Forest Park	2001.02	111.773	36.8474
Fujian Dongshan National Forest Park	2002.12	117.425	23.7036
Fujian Dehua Shiniushan National Forest Park	2003.12	118.428	25.6837
Fujian Sanming Xianrengu National Forest Park	2003.12	117.638	26.2524
Fujian Jiangle Tianjieshan National Forest Park	2003.12	117.497	26.6999
Fujian Xiamen Lianhua National Forest Park	2003.12	118.019	24.8503
Fujian Shanghang National Forest Park	2003.12	116.45	25.1267
Fujian Wuyishan National Forest Park	2004.12	117.786	27.6852
Fujian Wushan National Forest Park	2004.12	119.282	26.0746
Fujian Zhangping Tiantai National Forest Park	2004.12	117.415	25.2927
Fujian Wangshoushan National Forest Park	2004.12	119.281	26.1647
Fujian Jiulonggu National Forest Park	2006.12	119.281	26.1647
Fujian Zhitisshan National Forest Park	2006.12	119.468	26.8058
Fujian Tianxingshan National Forest Park	2008.01	118.516	27.9228
Fujian Minjiangyuan National Forest Park	2008.01	118.872	26.2367
Fujian Jiulong Bamboo Sea National Forest Park	2008.12	101.505	29.0034
Fujian Changle National Forest Park	2008.12	119.59	25.8915
Fujian Kuangshan National Forest Park	2009.12	119.281	26.1647
Fujian Nanjing Earth Building National Forest Park	2010.09	117.058	24.5875
Fujian Wuyi Sky Pond National Forest Park	2013.01	117.99	27.7026
Fujian Wuhushan National Forest Park	2014.07	117.996	24.7178
Fujian Yangmeizhou Gorge National Forest Park	2017.01	119.63	27.5494
Jiangxi Sanzhaolun National Forest Park	1993.03	115.256	29.0519
Jiangxi Lushan South National Forest Park	1993.05	115.977	29.5459
Jiangxi Meiling National Forest Park	1993.05	115.721	28.7734
Jiangxi Three Hundred Mountain National Forest Park	1993.05	115.372	24.9498
Jiangxi Mazushan National Forest Park	1993.05	117.186	29.2776
Jiangxi Poyang Lake Mouth National Forest Park	1993.05	117.186	29.2776
Jiangxi Lingyan Cave National Forest Park	1993.05	117.615	29.4817
Jiangxi Mingyue Mountain National Forest Park	1994.12	115.913	28.6016
Jiangxi Cuiwei Peak National Forest Park	1994.12	115.98	26.5107
Jiangxi Tianzhu Peak National Forest Park	2000.02	114.537	28.6365
Jiangxi Taihe National Forest Park	2000.12	114.904	26.7936
Jiangxi Ehu Mountain National Forest Park	2000.12	117.806	28.2798
Jiangxi Guifeng National Forest Park	2000.12	117.186	29.2776
Jiangxi Shangqing National Forest Park	2000.12	117.186	29.2776
Jiangxi Meiguan National Forest Park	2001.11	117.186	29.2776
Jiangxi Yongfeng National Forest Park	2001.11	115.703	26.9051
Jiangxi Gezao Mountain National Forest Park	2001.11	121.16	38.851
Jiangxi Sandiequan National Forest Park	2001.11	117.186	29.2776
Jiangxi Wugong Mountain National Forest Park	2002.12	113.889	27.6656
Jiangxi Tongba Mountain National Forest Park	2002.12	118.3	28.2067
Jiangxi Yangming Mountain National Forest Park	2003.12	114.333	25.5685
Jiangxi Tianhua Well National Forest Park	2003.12	116.017	29.6533
Jiangxi Wuzhi Peak National Forest Park	2003.12	114.081	25.9595
Jiangxi Zhelin Lake National Forest Park	2004.12	117.186	29.2776
Jiangxi Ganzhou Yangming Lake National Forest Park	2004.12	114.425	25.8218
Jiangxi Wan'an National Forest Park	2004.12	114.844	26.3957
Jiangxi Sanwan National Forest Park	2004.12	113.965	26.8492
Jiangxi Anyuan National Forest Park	2004.12	113.882	27.6024
Jiangxi Jingdezhen National Forest Park	2005.12	117.185	29.2821
Jiangxi Yunbifeng National Forest Park	2005.12	117.991	28.4494
Jiangxi Jiulianshan National Forest Park	2005.12	114.566	24.6743
Jiangxi Yanquan National Forest Park	2005.12	112.901	25.1838
Jiangxi Yaoli National Forest Park	2005.12	117.579	29.5611
Jiangxi Fengshan National Forest Park	2006.12	114.946	25.7601
Jiangxi Qingliangshan National Forest Park	2006.12	116.967	27.5168
Jiangxi Jiulingshan National Forest Park	2006.12	115.372	29.1403
Jiangxi Censhan National Forest Park	2008.01	117.186	29.2776
Jiangxi Wufu Mountain National Forest Park	2008.01	118.048	28.1426
Jiangxi Junfengshan National Forest Park	2008.01	117.186	29.2776
Jiangxi Bihu Tan National Forest Park	2008.12	117.186	29.2776
Jiangxi Huaiyushan National Forest Park	2008.12	117.186	29.2776
#VALUE!	2009.07	114.871	27.832
#VALUE!	2009.12	115.536	28.9828
#VALUE!	2012.01	117.016	29.6032
#VALUE!	2013.01	116.544	29.8987
#VALUE!	2014.02	117.186	29.2776
#VALUE!	2017.12	115.804	25.5902
#VALUE!	2017.12	117.186	29.2776
#VALUE!	2019.02	117.186	29.2776
#VALUE!		117.24	28.2957
#VALUE!	1992.09	120.464	36.107
Shandong Baodugu National Forest Park	1992.09	117.714	34.991
Shandong Yellow River Estuary National Forest Park	1992.09	117.507	36.3793
Shandong Kunyu Mountain National Forest Park	1992.09	121.731	37.2578
Shandong Luoshan National Forest Park	1992.09	114.508	32.2054
Shandong Changdao National Forest Park	1992.09	120.747	37.8242
Shandong Yishan National Forest Park	1992.09	117.507	36.3793
Shandong Nishan National Forest Park	1992.09	117.127	35.5233
Shandong Mount Tai National Forest Park	1992.09	117.09	36.3441
Shandong Culai Mountain National Forest Park	1992.09	117.231	36.0404
Shandong Rizhao Seaside National Forest Park	1992.09	119.62	35.54
Shandong Hebanshan National Forest Park	1992.09	117.507	36.3793
Shandong Menglianggu National Forest Park	1992.09	118.231	35.5713
Shandong Liubu National Forest Park	1992.11	117.507	36.3793
Shandong Liugong Island National Forest Park	1992.11	122.186	37.5034
Shandong Chashan National Forest Park	1992.11	117.406	34.9266
Shandong Yaoshang National Forest Park	1992.11	116.073	40.0544
Shandong Yuanshan National Forest Park	1992.12	117.829	36.4803
Shandong Lingshan Bay National Forest Park	1993.05	120.452	36.5348
Shandong Shuangdao National Forest Park	1993.05	120.296	31.0325
Shandong Mengshan National Forest Park	1994.12	110.52	24.2014
Shandong Lashan National Forest Park	1996.08	116.165	36.036
Shandong Yangtianshan National Forest Park	2000.02	118.277	36.4523
Shandong Weideshan National Forest Park	2000.12	117.297	35.4576
Shandong Zhushan National Forest Park	2000.12	117.186	29.2776
Shandong Niushan National Forest Park	2002.12	116.707	36.2808
Shandong Lushan National Forest Park	2002.12	112.902	33.7403
Shandong Juyushan National Forest Park	2002.12	121.399	36.8675
Shandong Wulianshan National Forest Park	2003.12	119.384	35.4995
Shandong Laiwu Huashan National Forest Park	2003.12	117.507	36.3793
Shandong Aishan National Forest Park	2004.12	117.795	36.0761
Shandong Longkou Nanshan National Forest Park	2004.12	120.484	37.5939
Shandong Xintai Lotus Mountain National Forest Park	2005.12	117.684	36.0259
Shandong Yashan National Forest Park	2005.12	120.296	31.0325
Shandong Zhaohushan National Forest Park	2005.12	121.22	36.8602
Shandong Shouyangshan National Forest Park	2008.12	117.507	36.3793
Shandong Dong'e Yellow River National Forest Park	2010.12	116.351	36.3072
Shandong Ezung Ancient Village National Forest Park	2010.12	118.184	36.4521
Shandong Yishan National Forest Park	2012.09	117.03	35.3156
Shandong Tengzhou Mozi National Forest Park	2013.01	117.29	34.9824
Shandong Mizhou National Forest Park	2013.1	119.509	35.9664
Shandong Liushan Ancient Volcano National Forest Park	2013.1	118.748	36.853
Shandong Quanlin National Forest Park	2014.02	117.507	36.3793
Shandong Zhangqiu National Forest Park	2015.01	117.52	36.6796
Shandong Yicheng Ancient Pomegranate National Forest Park	2015.01	117.552	34.7684
Shandong Qishan Yuxia National Forest Park	2015.01	117.507	36.3793
Shandong Xiajin Yellow River Old Course National Forest Park	2015.01	115.996	36.9479
Shandong Chiping National Forest Park	2015.01	116.249	36.5805
Shandong Panlong Mountain National Forest Park	2017.01	117.762	36.2219
Henan Songshan National Forest Park	1988.09	113.025	34.4832
Henan Sishan National Forest Park	1992.09	101.614	34.7357
Henan Ruzhou National Forest Park	1992.09	112.838	34.1685
Henan Shimantan National Forest Park	1992.09	113.554	33.2751
Henan Baoshan National Forest Park	1992.09	114.363	34.8192
Henan Kaifeng National Forest Park	1992.09	114.363	34.8192
Henan Yawushan National Forest Park	1992.11	114.363	34.8192
Henan Huaguoshan National Forest Park	1993.05	111.887	34.3202
Henan Yuntaishan National Forest Park	1993.05	113.369	35.4556
Henan Baiyunshan National Forest Park	1992.09	112.928	34.6023
Henan Longyuwan National Forest Park	1994.12	111.797	33.6949
Henan Wulongdong National Forest Park	1995.11	113.938	35.7162
Henan Nanwan National Forest Park	1996.09	101.614	34.7357
Henan Ganshan National Forest Park	2000.12	114.363	34.8192
Henan Huaihe River Source National Forest Park	2002.12	113.372	32.3713
Henan Shenlingzhai National Forest Park	2002.12	114.363	34.8192
Henan Tongshan Lake National Forest Park	2002.12	114.363	34.8192
Henan Yellow River Old Course National Forest Park	2002.12	114.363	34.8192
Henan Yushan National Forest Park	2002.12	112.088	34.687
Henan Yuhuangshan National Forest Park	2003.12	110.87	33.7471
Henan Jinlan Mountain National Forest Park	2003.12	114.819	31.6516
Henan Chayashan National Forest Park	2004.12	113.746	33.2027
Henan Tianchi Mountain National Forest Park	2004.12	111.836	34.2602
Henan Shizu Mountain National Forest Park	2005.12	112.149	34.9556
Henan Huangbaishan National Forest Park	2006.12	115.299	31.4488
Henan Yanshan Mountain National Forest Park	2006.12	110.885	34.5107
Henan Tangxiyuan National Forest Park	2006.12	113.625	33.1925
Henan Dahongzhai National Forest Park	2008.01	113.084	34.2389
Henan Tianmushan National Forest Park	2015.01	114.363	34.8192
Henan Dasu Mountain National Forest Park	2015.01	114.806	31.8677
Henan Yunmeng Mountain National Forest Park	2015.12	112.096	34.8093
Henan Jinding Mountain National Forest Park	2019.02	114.363	34.8192
Henan Songding National Forest Park	2020.1	114.363	34.8192
Hubei Jiufeng National Forest Park	1992.07	114.492	30.5062
Hubei Lumenshi National Forest Park	1992.07	112.271	31.9048
Hubei Yuquan Temple National Forest Park	1992.07	111.681	30.7896
Hubei Dalaoling National Forest Park	1992.07	110.961	31.0905
Hubei Dakou National Forest Park	1995.07	111.386	32.5372
Hubei Shennongjia National Forest Park	1992.11	114.266	30.5949
Hubei Longmen River National Forest Park	1993.05	113.88	23.6435
Hubei Xieshan National Forest Park	1994.12	111.386	32.1824
Hubei Qingjiang National Forest Park	1996.08	111.346	30.4025
Hubei Dabie Mountain National Forest Park	1996.08	115.72	31.1299
Hubei ChaBuXi National Forest Park	1996.08	110.912	30.2181
Hubei Qianshan National Forest Park	1996.09	116.576	30.6337
Hubei Balingshan National Forest Park	1996.09	112.105	30.4039
Hubei Weishui National Forest Park	1998.09	111.554	29.9742
Hubei Sanjiaoshan National Forest Park	2002.12	114.688	30.0088
Hubei Zhonghuashan National Forest Park	2002.12	109.368	29.5094
Hubei Taizi Mountain National Forest Park	2002.12	112.903	30.919
Hubei Hong'an Tiantai Mountain National Forest Park	2003.12	114.614	31.5374
Hubei Pingbaying National Forest Park	2004.12	113.32	31.3147
Hubei Wujiashan National Forest Park	2004.12	114.138	30.6226
Hubei Qianfodong National Forest Park	2005.12	110.373	32.6175
Hubei Shuangfengshan National Forest Park	2005.12	114.201	31.1893
Hubei Dahongshan National Forest Park	2006.12	114.79	30.143
Hubei Huzaoshan National Forest Park	2008.01	112.9	31.0767
Hubei Wunashan National Forest Park	2008.01	114.995	31.2294
Hubei Canglangshan National Forest Park	2008.12	110.461	32.6771
Hubei Anlu Ancient Ginkgo National Forest Park	2009.07	113.341	31.3975
Hubei Niutoushan National Forest Park	2009.12	110.732	32.6001
Hubei Shijingyuan National Forest Park	2010.12	111.386	32.5372
Hubei Jiunvfeng National Forest Park	2012.01	111.386	32.5372
Hubei Piántóushān National Forest Park	2012.01	110.274	32.9302
Hubei Danjiangkou National Forest Park	2013.01	111.386	32.5372
Hubei Chongyang National Forest Park	2014.02	114.034	29.558
Hubei Hanjiang Waterfall Group National Forest Park	2014.02	112.131	32.0352
Hubei Xisai National Forest Park	2015.01	111.386	32.5372
Hubei Xián National Forest Park	2015.01	112.129	31.9928
Hubei Baizhuyuan Temple National Forest Park	2015.12	113.097	32.3905
Hubei Badong National Forest Park	2021.1	110.336	31.0446
Hunan Zhangjiajie National Forest Park	1982.09	110.43	29.3178
Hunan Shennong Valley National Forest Park	1992.07	114.002	26.5036
Hunan Mangshan National Forest Park	1992.07	112.919	24.939
Hunan Daweishan National Forest Park	1992.07	114.078	28.4255
Hunan Yunshan National Forest Park	1992.07	110.609	26.6693
Hunan Jiuyi Mountain National Forest Park	1992.07	111.98	25.3537
Hunan Yangmingshan National Forest Park	1992.07	111.92	26.0762
Hunan Nanhuashan National Forest Park	1992.07	109.59	27.9196
Hunan Huangshantou National Forest Park	1992.07	112.164	29.6583
Hunan Taohuayuan National Forest Park	1992.07	111.436	28.7936
Hunan Tianmenshan National Forest Park	1992.07	110.48	29.0499
Hunan Tianjiling National Forest Park	1992.07	112.565	28.1842
Hunan Swan Mountain National Forest Park	1992.07	113.475	25.9543
Hunan Shunhuang Mountain National Forest Park	1992.09	111.043	26.4011
Hunan Dongtaishan National Forest Park	1992.09	120.298	32.8481
Hunan Jia Mountain National Forest Park	1993.02	112.565	28.1842
Hunan Buermen National Forest Park	1993.05	109.839	28.9828
Hunan Hewu National Forest Park	1994.12	111.589	29.0545
Hunan Goulou Peak National Forest Park	1995.11	112.565	28.1842
Hunan Dayunshan National Forest Park	1996.08	113.488	29.2622
Hunan Huayanxi National Forest Park	1997.12	111.528	28.706
Hunan Yunyang National Forest Park	2002.12	108.693	30.9329
Hunan Daxiongshan National Forest Park	2002.12	111.297	28.1524
Hunan Zhongpo National Forest Park	2002.12	110.798	28.0438
Hunan Mufushan National Forest Park	2005.12	113.815	28.9721
Hunan Jindong National Forest Park	2005.12	112.085	26.2956
Hunan Baililongshan National Forest Park	2006.12	125.138	42.8835
Hunan Qianjiadong National Forest Park	2006.12	112.565	28.1842
Hunan Liangjiang Gorge National Forest Park	2008.01	112.381	26.4173
Hunan Xuefengshan National Forest Park	2008.01	110.404	27.323
Hunan Wujianshan National Forest Park	2008.01	113.377	29.4761
Hunan Taohuajiang National Forest Park	2008.01	112.134	28.5236
Hunan Xiangjiangyuan National Forest Park	2008.12	111.839	25.071
Hunan Yueyan National Forest Park	2008.12	111.391	25.4926
Hunan Fengluanxi National Forest Park	2008.12	112.565	28.1842
Hunan Zhexi National Forest Park	2009.07	112.565	28.1842
Hunan Tiantangshan National Forest Park	2009.12	112.33	26.1704
Hunan Ningxiang Xiangshan National Forest Park	2009.12	112.607	28.1789
Hunan Jiulongjiang National Forest Park	2009.12	113.768	25.3867
Hunan Songyunshan National Forest Park	2010.09	109.987	27.1184
Hunan Tianquanshan National Forest Park	2010.09	110.188	29.2488
Hunan Xiyao Lugu National Forest Park	2010.12	112.445	25.2517
Hunan Xiongfeng National Forest Park	2012.01	113.315	26.6563
Hunan Luoxi National Forest Park	2012.01	110.227	27.0374
Hunan Fuyinshan National Forest Park	2012.01	110.48	29.0499
Changsha Heimifeng National Forest Park	2012.01	113.075	28.2492
Hunan Zuolongxia National Forest Park	2012.01	112.565	28.1842
Hunan Youzhou National Forest Park	2013.01	112.565	28.1842
Hunan Aizhai National Forest Park	2013.1	109.563	28.3364
Hunan Jiashan National Forest Park	2014.02	111.852	29.5722
Hunan Yongxing Danxia National Forest Park	2015.01	113.11	26.1303
Hunan Qiyun Peak National Forest Park	2015.01	112.608	27.6375
Hunan Siming Mountain National Forest Park	2015.01	112.565	28.1842
Hunan Beiluo Xiao National Forest Park	2015.12	113.897	28.6161
Hunan Jingzhou National Forest Park	2015.12	109.691	26.5786
Hunan Jiahe National Forest Park	2015.12	112.317	25.5774
Hunan Yuanling National Forest Park	2015.12	110.389	28.4559
Hunan Xupu National Forest Park	2017.01	110.59	27.9117
Hunan Hanshou Bamboo Sea National Forest Park	2017.01	111.778	28.6581
Hunan Xuanyuan National Forest Park	2017.01	112.746	27.0963
Hunan Qishan National Forest Park	2017.07	107.616	34.4451
Hunan Taibai Peak National Forest Park	2017.12	107.432	34.017
Hunan Tengyun Ridge National Forest Park	2019.02	111.571	26.8162
Guangdong Wutong Mountain National Forest Park	1989.06	114.21	22.5805
Guangdong Xiaokeng National Forest Park	1992.09	113.824	24.6915
Guangdong Nanao Island National Forest Park	1992.12	116.979	23.4434
Guangdong Nanling National Forest Park	1993.03	115.408	23.3258
Guangdong Xinfengjiang National Forest Park	1993.05	114.508	24.1115
Guangdong Shaoguan National Forest Park	1993.05	113.603	24.7799
Guangdong Liuxi River National Forest Park	1993.09	113.776	23.7504
Guangdong Nankun Mountain National Forest Park	1993.1	113.88	23.6435
Guangdong Xiqiao Mountain National Forest Park	1994.12	112.971	22.9264
Guangdong Shimen National Forest Park	1995.11	121.564	25.2581
Guangdong Guifeng Mountain National Forest Park	1997.12	113.025	22.558
Guangdong Yingde National Forest Park	2000.12	113.498	24.1292
Guangdong Guangning Bamboo Sea National Forest Park	2004.12	112.395	23.5764
Guangdong Beifeng Mountain National Forest Park	2004.12	112.922	22.2384
Guangdong Dahuang Mountain National Forest Park	2004.12	113.471	25.335
Guangdong Lianghua National Forest Park	2005.12	114.788	23.1849
Guangdong Shenguang Mountain National Forest Park	2005.12	115.71	24.0994
Guangdong Guanyin Mountain National Forest Park	2005.12	113.823	23.3811
Sanling Mountain National Forest Park, Guangdong	2006.12	110.335	21.1746
Yanming Lake National Forest Park, Guangdong	2006.12	113.788	23.6229
Tianjingshan National Forest Park, Guangdong	2008.12	112.996	24.6831
Dabeishan National Forest Park, Guangdong	2008.12	115.922	23.5485
Zhenshan National Forest Park, Guangdong	2009.12	122.894	40.165
Nantai Mountain National Forest Park, Guangdong	2009.12	114.014	25.2919
Kanghe Hot Spring National Forest Park, Guangdong	2017.07	115.066	23.7859
Yinna Mountain National Forest Park, Guangdong	2017.07	116.39	24.3997
Zhongshan National Forest Park, Guangdong	2017.12	113.365	22.4925
Yunyong National Forest Park, Guangdong	2020.12	113.777	23.6275
Guangxi Guilin National Forest Park	1992.07	110.244	25.2267
Guangxi Liangfengjiang National Forest Park	1992.09	116.45	39.8719
Guangxi Sanmenjiang National Forest Park	1993.05	109.86	25.7295
Guangxi Longtan National Forest Park	1993.05	126.585	43.8936
Guangxi Daguishan National Forest Park	1994.12	111.721	24.167
Guangxi Yuanbaoshan National Forest Park	1994.12	119.309	42.2954
Guangxi Bajiaojie National Forest Park	1996.08	110.302	25.282
Guangxi Shiwandashan National Forest Park	1996.08	110.536	24.2226
Guangxi Longsheng Hot Spring National Forest Park	1996.08	110.208	25.8953
Guangxi Gupo Mountain National Forest Park	1996.08	108.353	22.8259
Guangxi Dayao Mountain National Forest Park	1997.12	110.163	25.2512
Guangxi Huangjingdong Tiankeng National Forest Park	2002.12	106.381	24.8124
Guangxi Feilong Lake National Forest Park	2003.12	108.972	22.6336
Guangxi Taiping Lion Mountain National Forest Park	2003.12	120.768	24.105
Guangxi Darong Mountain National Forest Park	2003.12	110.279	22.8562
Guangxi Nine Dragons Waterfall Group National Forest Park	2005.12	101.505	29.0034
Guangxi Pingtianshan National Forest Park	2005.12	87.629	43.7931
Guangxi Red Tea Gully National Forest Park	2005.12	108.286	22.7247
Guangxi Yangshuo National Forest Park	2005.12	110.492	24.7813
Guangxi Longtan Grand Canyon National Forest Park	2008.01	107.16	24.9831
Guangxi Lion Mountain National Forest Park	2017.12	108.476	22.7294
Guangxi Longxia Mountain National Forest Park	2017.12	107.361	22.3829
Guangxi Fengshan Gendan National Forest Park	2019.02	108.286	22.7247
Hainan Jianfengling National Forest Park	1992.09	109.521	18.2636
Hainan Lanyang Hot Spring National Forest Park	1999.05	109.693	18.7033
Hainan Diaoluo Mountain National Forest Park	1999.05	109.874	18.7945
Haikou Volcano National Forest Park, Hainan	2000.02	110.196	20.0484
Hainan Qixian Ridge Hot Spring National Forest Park	2001.11	109.693	18.7033
Hainan Limu Mountain National Forest Park	2002.12	109.764	19.2069
Hainan Haihang National Forest Park	2005.12	109.521	18.2636
Hainan Bawangling National Forest Park	2006.12	109.521	18.2636
Hainan Xinglong Qiaoxiang National Forest Park	2013.1	117.604	40.3243
Chongqing Shuanggui Mountain National Forest Park	1992.09	107.705	29.8861
Chongqing Xiaosanxia National Forest Park	1993.1	108.352	30.5919
Chongqing Jinfoshan National Forest Park	1994.12	107.1	29.1553
Chongqing Huangshui National Forest Park	1998.09	108.391	30.2381
Chongqing XianNu Mountain National Forest Park	1999.05	107.735	29.4999
Chongqing Maoyun Mountain National Forest Park	2000.12	108.619	29.554
Chongqing Wuling Mountain National Forest Park	2001.11	107.589	29.5446
Chongqing Qinglong Lake National Forest Park	2001.11	106.164	29.7092
Chongqing Qianjiang National Forest Park	2001.11	108.619	29.554
Chongqing Liangping Dongshan National Forest Park	2001.11	107.827	30.6454
Chongqing Qiaokouban National Forest Park	2002.12	106.54	29.2769
Chongqing Tiefengshan National Forest Park	2002.12	108.34	30.9342
Chongqing Hongchiba National Forest Park	2002.12	108.844	31.5326
Chongqing Xuebao Mountain National Forest Park	2002.12	108.759	31.6587
Chongqing Geleshan National Forest Park	2003.12	106.424	29.5702
Chongqing Yulongshan National Forest Park	2003.12	105.862	29.5432
Chongqing Chashanzhuhai National Forest Park	2003.12	105.88	29.3726
Chongqing Heishan National Forest Park	2003.12	106.997	28.9198
Chongqing Jiuchongshan National Forest Park	2004.12	108.52	31.8797
Chongqing Dayuandong National Forest Park	2004.12	106.256	28.8875
Chongqing Nanshan National Forest Park	2004.12	106.604	29.5478
Chongqing Guanyin Gorge National Forest Park	2005.12	107.28	28.9842
Chongqing Tianchi Mountain National Forest Park	2008.01	108.02	30.1029
Chongqing Youyang Taohuayuan National Forest Park	2008.12	108.74	28.8654
Chongqing Barga National Forest Park	2010.09	108.619	29.554
Chongqing Yuqing Mountain National Forest Park	2015.12	106.045	29.5343
Sichuan Dujiangyan National Forest Park	1992.07	103.564	31.1345
Sichuan Jianguan Pass National Forest Park	1992.07	105.562	32.1934
Sichuan Wawushan National Forest Park	1993.05	102.94	29.6439
Sichuan Gaoshan National Forest Park	1993.05	104.491	29.4652
Sichuan Xiling National Forest Park	1993.05	103.221	30.6239
Sichuan Ertan National Forest Park	1993.1	104.243	30.5735
Sichuan Hailuogou National Forest Park	1993.1	105.254	31.4041
Sichuan Qiuqiu Mountain National Forest Park	1994.12	105.203	31.7472
Sichuan Jiuzhaigou National Forest Park	1995.11	105.957	30.4035
Sichuan Tianba Mountain National Forest Park	1995.11	103.158	30.3254
Sichuan Fubao National Forest Park	1997.12	106.126	28.6597
Sichuan Heizhugou National Forest Park	2000.02	103.084	29.0224
Sichuan Jiajinshan National Forest Park	2000.12	102.728	30.8051
Sichuan Longcanggou National Forest Park	2000.12	105.203	31.7472
Sichuan Meinvfeng National Forest Park	2001.11	105.203	31.7472
Sichuan Baishuihe National Forest Park	2001.11	103.79	31.2432
Sichuan Huayingshan National Forest Park	2002.12	105.203	31.7472
Sichuan Wufengshan National Forest Park	2002.12	107.342	30.7738
Sichuan Qianfoshan National Forest Park	2002.12	103.228	30.5401
Sichuan Cuopu National Forest Park	2002.12	105.203	31.7472
Sichuan Micangshan National Forest Park	2002.12	106.465	32.6016
Sichuan Tianzhao National Forest Park	2003.12	105.716	32.4751
Sichuan Zhenlong Mountain National Forest Park	2003.12	125.131	42.899
Sichuan Erlang Mountain National Forest Park	2003.12	101.537	26.7041
Sichuan Yakexia National Forest Park	2003.12	105.203	31.7472
Sichuan Tianma Mountain National Forest Park	2004.12	106.901	31.9932
Sichuan Kongshan National Forest Park	2004.12	107.429	32.4636
Sichuan Yunhu National Forest Park	2004.12	104.15	31.5272
Sichuan Tieshan National Forest Park	2006.12	114.896	30.2093
Sichuan Hehua Sea National Forest Park	2006.12	101.3	29.4176
Sichuan Lingyun Mountain National Forest Park	2008.01	106.208	30.7597
Sichuan Beichuan National Forest Park	2012.09	104.352	31.9594
Sichuan Langzhong National Forest Park	2013.01	106.001	31.5604
Sichuan Xuanhan National Forest Park	2015.01	107.722	31.356
Sichuan Cangxi National Forest Park	2015.01	105.931	31.7349
Sichuan Muchuan National Forest Park	2015.01	103.9	28.96
Sichuan Jiguanshan National Forest Park	2015.12	105.022	29.4364
Sichuan Xianshui River Grand Canyon National Forest Park	2016.12	105.203	31.7472
Sichuan Jinchuan National Forest Park	2017.1	102.062	31.4784
Sichuan Shaluli Mountain National Forest Park	2017.1	100.236	31.073
Sichuan Huangjing Lao Forest National Forest Park	2017.7	106.859	31.1791
Sichuan Peng'an National Forest Park	2017.7	106.408	31.0308
Sichuan Taipengshan National Forest Park	2017.1	105.203	31.7472
Sichuan Congren Valley National Forest Park	2017.12	105.203	31.7472
Guizhou Baili Azalea National Forest Park	1993.05	105.926	29.3562
Guizhou Chishui Bamboo Sea National Forest Park	1993.05	105.99	28.4752
Guizhou Jiulongshan National Forest Park	2001.11	114.835	27.6443
Guizhou Fenghuangshan National Forest Park	2001.11	104.079	30.7402
Guizhou Changpoling National Forest Park	2001.11	113.346	27.9773
Guizhou Yaorenshan National Forest Park	2001.11	110.585	28.2877
Guizhou Yanzhiyan National Forest Park	2001.11	103.82	31.2274
Guizhou Yusheshan National Forest Park	2002.12	104.824	26.4512
Guizhou Leigong Mountain National Forest Park	2002.12	114.419	22.6128
Guizhou Xishui National Forest Park	2003.12	106.208	28.3841
Guizhou Liping National Forest Park	2003.12	109.182	26.3376
Guizhou Zhujia Mountain National Forest Park	2004.12	129.851	44.8764
Guizhou Zilin Mountain National Forest Park	2004.12	107.662	25.8843
Guizhou Wuyang Lake National Forest Park	2004.12	118.3	29.7008
Guizhou Hezhang Yelang National Forest Park	2004.12	104.629	27.1327
Guizhou Qingyun Lake National Forest Park	2005.12	116.357	27.9837
Guizhou Daban Water National Forest Park	2005.12	121.871	41.9343
Guizhou Bijie National Forest Park	2005.12	104.987	27.235
Guizhou Xianheping National Forest Park	2005.12	104.969	31.6505
Guizhou Longjiashan National Forest Park	2006.12	105.033	32.1224
Guizhou Jiudaoshui National Forest Park	2006.12	106.871	28.264
Guizhou Taijiang National Forest Park	2012.01	119.309	26.0557
Guizhou Ganxi National Forest Park	2015.01	116.073	40.0544
Guizhou Youshan River Grand Canyon National Forest Park	2015.01	113.572	35.9181
Guizhou Huangguoshu Waterfall Source National Forest Park	2015.01	119.633	30.015
Guizhou Yangasha National Forest Park	2017	116.073	40.0544
Guizhou Fuquan National Forest Park	2017	107.516	26.6898
Guizhou Jinsha Lengshui River National Forest Park	2017.7	106.006	27.455
Yunnan Weibaoshan National Forest Park	1992.11	100.321	25.1834
Yunnan Tianxing National Forest Park	1992.11	104.303	23.9423
Yunnan Qinghuadong National Forest Park	1992.11	103.696	30.5079
Yunnan Dongshan National Forest Park	1992.11	130.308	47.5293
Yunnan Laifengshan National Forest Park	1992.11	109.402	29.496
Yunnan Huayudong National Forest Park	1992.11	105.149	27.4583
Yunnan Mopanshan National Forest Park	1992.11	103.126	25.3992
Yunnan Longquan National Forest Park	1992.11	103.712	27.351
Yunnan Taiyanghe National Forest Park	1992.11	101.096	22.6051
Yunnan Jindian National Forest Park	1992.11	100.359	25.9731
Yunnan Zhangfeng National Forest Park	1993.03	97.8013	24.1944
Yunnan Shiba Lianshan National Forest Park	1993.05	101.947	23.9505
Yunnan Lubuge National Forest Park	1993.05	104.604	24.8965
Yunnan Zhujiangyuan National Forest Park	1993.05	103.815	25.5922
Yunnan Wufengshan National Forest Park	1993.05	103.732	24.8946
Yunnan Zhonglingshan National Forest Park	1993.05	109.287	22.4193
Yunnan Qipanshan National Forest Park	1997.12	102.569	25.0571
Yunnan Lingbaoshan National Forest Park	1997.12	110.889	34.5183
Yunnan Tongluoba National Forest Park	1999.05	104.135	28.4146
Yunnan Wulaoshan National Forest Park	1999.05	100.174	23.9034
Yunnan Purple Gold Mountain National Forest Park	2000.12	100.053	25.4621
Yunnan Feilai Temple National Forest Park	2000.12	102.602	24.6622
Yunnan Guishan National Forest Park	2000.12	103.553	24.6476
Yunnan Xinxiaoqiao National Forest Park	2001.11	99.3582	26.4739
Yunnan Xishuangbanna National Forest Park	2004.12	100.796	22.0102
Yunnan Baotaishan National Forest Park	2005.12	112.789	22.2545
Yunnan Shuangjiang Ancient Tea Mountain National Forest Park	2015.01	99.8268	23.4764
Yunnan Lancang National Forest Park	2016.12	99.9312	22.5589
Yunnan Yongren Jinshajiang National Forest Park	2017.7	101.665	26.0529
Yunnan Bojijin National Forest Park	2017.7	101.947	23.9505
Yunnan Mojiang National Forest Park	2017.12	101.691	23.4347
Yunnan Guanyinshan National Forest Park	2017.12	102.894	26.2522
Yunnan Yunlong National Forest Park	2020.12	99.3699	25.8887
Tibet Basum Tso National Forest Park	2001.11	121.36	31.1753
Tibet Sejila National Forest Park	2001.11	121.36	31.1753
Tibet Kailash National Forest Park	2004.12	121.36	31.1753
Tibet Pangong Tso National Forest Park	2004.12	121.36	31.1753
Tibet Ranwu Lake National Forest Park	2004.12	121.36	31.1753
Tibet Reting National Forest Park	2004.12	121.36	31.1753
Tibet Jiedexiu National Forest Park	2004.12	121.36	31.1753
Tibet Nyemo National Forest Park	2009.07	89.9874	29.3431
Tibet Biri Mountain National Forest Park	2012.01	89.5098	29.0358
Shaanxi Taibai Mountain National Forest Park	1991.08	107.81	34.0577
Shaanxi Yan'an National Forest Park	1992.04	108.934	35.5746
Shaanxi Louguantai National Forest Park	1992.07	108.326	34.0542
Shaanxi Zhongnan Mountain National Forest Park	1992.07	109.059	33.9446
Shaanxi Jialingjiangyuan National Forest Park	1993.05	106.937	34.2469
Shaanxi Tianhua Mountain National Forest Park	1997.12	109.478	34.0917
Shaanxi Zhuque National Forest Park	1999.05	108.577	33.7852
Shaanxi Nangong Mountain National Forest Park	2000.02	109.063	32.2433
Shaanxi Wangshun Mountain National Forest Park	2000.12	109.478	34.0917
Shaanxi Wulongdong National Forest Park	2001.11	106.212	33.5059
Shaanxi Lishan National Forest Park	2001.11	109.211	34.3549
Shaanxi Hanzhong Tiantai National Forest Park	2002.12	107.05	33.2552
Shaanxi Liping National Forest Park	2002.12	106.603	32.8443
Shaanxi Jin Si Grand Canyon National Forest Park	2002.12	109.478	34.0917
Shaanxi Tongtian River National Forest Park	2002.12	106.595	34.1974
Shaanxi Muwang National Forest Park	2003.12	108.649	33.4414
Shaanxi Yulin Desert National Forest Park	2003.12	109.389	38.2096
Shaanxi Laoshan National Forest Park	2004.12	109.388	36.3566
Shaanxi Taiping National Forest Park	2004.12	108.734	34.505
Shaanxi Guiguling National Forest Park	2004.12	108.313	33.1826
Shaanxi Mangtoushan National Forest Park	2005.12	110.388	35.9931
Shaanxi Yuhuagong National Forest Park	2005.12	108.91	35.325
Shaanxi Qianjiaping National Forest Park	2005.12	109.478	34.0917
Shaanxi Shangbahe National Forest Park	2006.12	107.642	33.1737
Shaanxi Heihe National Forest Park	2006.12	127.522	50.2437
Shaanxi Hongqingshan National Forest Park	2006.12	109.188	34.2946
Shaanxi Niubeiliang National Forest Park	2008.01	108.104	32.5867
Shaanxi Tianzhusan National Forest Park	2008.12	109.934	33.4088
Shaanxi Ziba Mountain National Forest Park	2008.12	106.727	33.6732
Shaanxi Shaohua Mountain National Forest Park	2008.12	109.829	34.4902
Shaanxi Shimen Mountain National Forest Park	2010.09	108.598	35.0715
Shaanxi Huangling National Forest Park	2012.01	108.963	35.5158
Shaanxi Qingfengxia National Forest Park	2013.01	107.432	34.017
Shaanxi Huanglong Mountain National Forest Park	2013.01	109.835	35.5848
Shaanxi Hanyin Fenghuang Mountain National Forest Park	2014.02	108.504	32.8952
Shaanxi Wudi Mountain National Forest Park	2017.8	109.478	34.0917
Shaanxi Ziwuling National Forest Park		114.106	22.566
Gansu Tulugou National Forest Park	1992.09	102.681	36.6961
Gansu Shifo Valley National Forest Park	1992.09	103.888	35.9133
Gansu Songmingyan National Forest Park	1992.09	103.352	35.4327
Gansu Yunya Temple National Forest Park	1992.11	106.307	35.1775
Gansu Xujia Mountain National Forest Park	1992.11	103.855	36.0914
Gansu Guiqingshan National Forest Park	1996.08	104.502	34.5947
Gansu Maiji National Forest Park	1997.12	105.998	34.3896
Gansu Jifeng Mountain National Forest Park	1999.05	103.604	34.3533
Gansu Weiheyuan National Forest Park	2000.12	105.002	34.7488
Gansu Tianzhu Three Gorges National Forest Park	2002.12	102.683	36.9644
Gansu Yeliguan National Forest Park	2002.12	103.661	34.9645
Gansu Guangegou National Forest Park	2003.12	103.604	34.3533
Gansu Shatan National Forest Park	2003.12	108.048	31.9251
Gansu Lazikou National Forest Park	2003.12	103.897	34.0649
Gansu Dayu National Forest Park	2003.12	104.035	33.8308
Gansu Xiaolongshan National Forest Park	2005.12	106.543	34.4712
Gansu Wenxian Tianchi National Forest Park	2005.12	104.746	33.2417
Gansu Lianhuashan National Forest Park	2005.12	102.475	37.8966
Gansu Zhouzuling National Forest Park	2005.12	103.604	34.3533
Gansu Shoulushan National Forest Park	2005.12	103.604	34.3533
Gansu Daxiagou National Forest Park	2005.12	105.757	34.9657
Gansu Ziwuling National Forest Park	2015.01	103.833	36.0546
Qinghai KangブラNational Forest Park	1992.11	101.851	36.1147
Qinghai Beishan National Forest Park	1992.11	126.522	43.8284
Qinghai Datong National Forest Park	2001.11	117.045	32.6328
Qinghai Qunjia National Forest Park	2002.12	114.19	22.8355
Qinghai Xianmi National Forest Park	2003.12	101.955	37.2925
Qinghai Halihaitu National Forest Park	2005.12	117.557	42.1661
Qinghai Maixiu National Forest Park	2005.12	101.937	35.3483
Ningxia Liupanshan National Forest Park	2000.02	106.115	35.6155
Ningxia Helanshan National Forest Park	2000.02	105.929	38.7517
Ningxia Huamasi National Forest Park	2002.12	107.378	37.7702
Ningxia Huoshi寨 National Forest Park	2003.12	105.761	36.0989
Xinjiang Tianshan Grand Canyon National Forest Park	1993.05	87.629	43.7931
Xinjiang Tianchi National Forest Park	1994.12	104.746	33.2417
Xinjiang Nalati National Forest Park	2001.11	84.2265	43.2903
Xinjiang Gunaisi National Forest Park	2001.11	84.5341	43.3062
Xinjiang Jiadengyu National Forest Park	2002.12	87.6241	43.792
Xinjiang Baihaba National Forest Park	2002.12	86.7824	48.6923
Xinjiang Jiangbulake National Forest Park	2003.12	89.6013	43.5788
Xinjiang Tangbula National Forest Park	2003.12	83.7174	43.6768
Xinjiang Keson Cave National Forest Park	2003.12	126.62	45.604
Xinjiang Jinhuyang National Forest Park	2003.12	119.015	33.0268
Xinjiang Gongliu Qiaxi National Forest Park	2004.12	82.602	43.2109
Xinjiang Hami Tianshan National Forest Park	2004.12	87.629	43.7931
Xinjiang Harituorege National Forest Park	2004.12	76.6025	37.2851
Xinjiang Wusu Foshan National Forest Park	2008.12	84.5523	44.1249
Xinjiang Habahai Birch National Forest Park	2010.09	86.4154	48.0588
Xinjiang Altay Mountain Hot Spring National Forest Park	2010.09	126.62	45.604
Xinjiang Xiatagudao National Forest Park	2010.09	87.6241	43.792
Xinjiang Taxi River National Forest Park	2012.01	87.6241	43.792
Xinjiang Bachu Poplar Forest National Forest Park	2012.01	85.6528	46.1254
Xinjiang Urumqi Tianshan National Forest Park	2015.01	87.1012	43.5528
Xinjiang Che Shi Ancient Road National Forest Park	2015.01	87.6241	43.792
Xinjiang Baishifeng National Forest Park	2017.7	81.0603	43.4454
Xinjiang Lu Jia Wan National Forest Park	2017	87.6241	43.792
Xinjiang Guozi Gully National Forest Park	2017	81.1649	44.4588

## Sheet: Followers Count
name	Followers Count	lon	lat
Yunnan Taiyang River National Forest Park	171000	100.976	22.7898
Shaanxi Heihe National Forest Park	136000	100.766	21.974
Ningxia Liupanshan National Forest Park	73000	121.683	30.8642
Hunan Zhangjiajie National Forest Park	66000	114.078	28.4255
Hubei Canglang Mountain National Forest Park	63000	118.304	34.0353
Yunnan Xishuangbanna National Forest Park	59000	115.256	29.0519
Hunan Dawei Mountain National Forest Park	37000	120.894	31.9558
Zhejiang Xikou National Forest Park	37000	119.174	28.8442
Sichuan Longcanggou National Forest Park	36021	126.123	41.2755
Shaanxi Niubeiliang National Forest Park	33000	120.461	31.3445
Jiangxi Sanzhaolun National Forest Park	32000	108.997	33.8089
Hefei Binhu National Forest Park	29000	117.38	31.7251
Gansu Lianhuashan National Forest Park	27000	121.098	30.596
Jiangsu Santai Mountain National Forest Park	27000	113.768	25.3867
Shaanxi Nangong Mountain National Forest Park	27000	108.577	33.7852
Henan Wulongdong National Forest Park	19000	82.229	43.4881
Heilongjiang Weiwu Mountain National Forest Park	17715	107.861	33.8957
Shanghai Haiwan National Forest Park	17000	110.461	32.6771
Zhejiang Jiulongshan National Forest Park	17000	110.43	29.3167
Hunan Jiulongjiang National Forest Park	17000	106.294	35.6607
Gansu Shifo Gully National Forest Park	14000	124.196	41.075
Shaanxi Tianzhu Mountain National Forest Park	13000	118.596	32.103
Jilin Wunv Peak National Forest Park	13000	105.88	29.3726
Zhejiang Niutou Mountain National Forest Park	12000	102.886	29.6281
Hubei Niutoushan National Forest Park	11000	130.275	45.2774
Hunan Jiuyi Mountain National Forest Park	11000	119.496	28.6721
Xinjiang Gongliu Qiaxi National Forest Park	11000	110.732	32.6001
Hunan Shennongj谷 National Forest Park	11000	114.002	26.5036
Guangxi Daguishan National Forest Park	11000	105.99	28.4752
Liaoning Benxi National Forest Park	9813	103.888	35.9133
Jiangsu Dayoutang National Forest Park	9783	110.279	22.8562
Shandong Luoshan National Forest Park	9756	113.938	35.7162
Guizhou Chishui Bamboo Sea National Forest Park	8650	109.693	18.7033
Inner Mongolia Helan Mountain National Forest Park	8114	109.934	33.4088
Ningxia Helan Mountain National Forest Park	8051	127.132	42.8325
Hebei Baicaowa National Forest Park	7692	103.764	34.9413
Shandong Yuan Mountain National Forest Park	7262	109.06	32.2837
Shaanxi Taiping National Forest Park	6812	112.919	24.939
Heilongjiang Qingshan National Forest Park	6757	121.22	36.8602
Chongqing Chashan Zhushan National Forest Park	6191	126.688	43.7801
Shaanxi Zhurong National Forest Park	6078	117.58	40.8284
Hunan Mangshan National Forest Park	5986	120.465	37.4563
Guangxi Darong Mountain National Forest Park	5444	113.936	38.6484
Hebei Wuyuezhai National Forest Park	5351	106.264	28.8689
Inner Mongolia Moerdawga National Forest Park	5174	107.432	34.017
Shandong Yaoliang National Forest Park	5003	117.52	43.5822
Shaanxi Jialingjiangyuan National Forest Park	4998	105.939	38.7404
Jilin Jiguanshan National Forest Park	4356	108.976	29.5084
Hubei Pingba Forest National Forest Park	4194	117.504	40.1473
Shaanxi Qingfeng Gorge National Forest Park	4126	108.64	33.9093
Heilongjiang Xishui National Forest Park	3426	125.504	42.1984
Sichuan Micangshan National Forest Park	3396	121.082	29.7273
Xinjiang Wusu Foshan National Forest Park	3169	114.01	38.8873
Xinjiang Tianshan Grand Canyon National Forest Park	3131	119.62	35.54
Tianjin Jiulongshan National Forest Park	3118	111.98	25.3537
Jiangsu Tieshan Temple National Forest Park	3051	119.082	32.1318
Guangdong Shimen National Forest Park	2921	120.667	51.3303
Yunnan Mopanshan National Forest Park	2768	118.687	25.3648
Jiangsu Shangfangshan National Forest Park	2697	106.862	32.717
Beijing Shangfangshan National Forest Park	2534	129.224	48.1029
Fujian Jiulong Valley National Forest Park	2452	131.203	46.4853
Nanjing Laoshan National Forest Park	2348	107.589	29.5446
Heilongjiang Xianglushan National Forest Park	2330	84.8846	44.3278
Shaanxi Huangling National Forest Park	2310	117.124	36.4497
Jilin Songjianghe National Forest Park	2304	123.909	41.8792
Hebei Mao Jingba National Forest Park	2278	113.777	23.6275
Yunnan Tongluoba National Forest Park	2221	101.947	23.9505
Shaanxi Ziba Mountain National Forest Park	2198	127.533	45.5681
Inner Mongolia Huamugou National Forest Park	2069	117.393	42.6436
Hainan Qixian Ridge Hot Spring National Forest Park	1913	111.7	24.1598
Chongqing Dayuandong National Forest Park	1877	87.4384	43.4918
Shandong Zhao Hu Mountain National Forest Park	1825	106.727	33.6732
Yunnan Qipanshan National Forest Park	1784	104.135	28.4146
Shandong Rizhao Seaside National Forest Park	1755	118.184	36.4521
Liaoning San Kuai Shi National Forest Park	1589	107.145	34.3725
Shandong Zhushan National Forest Park	1533	117.52	43.5822
Inner Mongolia Honghuaerji Dahurian Larch National Forest Park	1434	128.993	47.9046
Jilin Zhushan National Forest Park	1410	117.829	36.4803
Liaoning Qingyuan Red River Valley National Forest Park	1182	102.569	25.0571
Jiangsu Nantong Langshan National Forest Park	1035	118.486	32.7418
Qinghai Xianmi National Forest Park	1032	115.82	39.6728
Fujian Fuzhou National Forest Park	1032	120.58	31.2488
Hebei Xiantai Mountain National Forest Park	986	124.918	42.0983
Heilongjiang Wuying National Forest Park	981	119.281	26.1647
Henan Ganshan National Forest Park	943	111.215	34.556
Changsha Heimifeng National Forest Park	877	106.595	34.1974
Jiangsu Baohua Mountain National Forest Park	847	126.413	42.3445
Guizhou Jiulong Mountain National Forest Park	783	101.955	37.2925
Hebei Daqing Mountain National Forest Park	768	113.827	38.1189
Zhejiang Siming Mountain National Forest Park	750	120.077	35.9795
Shaanxi Tongtian River National Forest Park	696	118.183	41.6432
Hebei Tian Sheng Qiao National Forest Park	667	109.999	23.5379
Chongqing Wuling Mountain National Forest Park	646	108.934	35.5746
Jilin Hongshi National Forest Park	556	116.023	40.3429
Shandong E Village National Forest Park	513	113.013	28.4626
Shandong Lasan National Forest Park	497	106.077	26.1691
Jilin Baijifeng National Forest Park	481	127.502	42.172
Liaoning Houshi National Forest Park	401	125.321	42.6393
Jilin Longwan Group National Forest Park	376	103.258	36.7364
Shaanxi Wulongdong National Forest Park	370	106.284	33.5905
Hunan Songyun Mountain National Forest Park	359	116.165	36.036
Guangdong Liuxi River National Forest Park	289	118.536	27.9206
Shaanxi Laoshan National Forest Park	249	113.776	23.7504
Fujian Kuangshan National Forest Park	194	117.231	36.0404
Guangxi Longtan National Forest Park	190	109.388	36.3566
Gansu Tulugou National Forest Park	189	125.362	43.8737
Shandong Lushan National Forest Park	189	113.534	26.7809
Jilin Diaoshuihu National Forest Park	184	114.88	40.7662
Shandong Cui Lai Mountain National Forest Park	155	109.987	27.1184
Henan Song Ding National Forest Park	131	131.126	46.7485
Jiangxi Cuiwei Peak National Forest Park	109	115.98	26.5107
Hebei Liuliping National Forest Park	108	127.374	45.4977
Heilongjiang Fangzheng Longshan National Forest Park	95	119.736	31.2503
Jiangsu Yixing National Forest Park	93	117.487	42.3175
Zhejiang Daqishan National Forest Park	88	119.727	29.7582
Hunan Yunyang National Forest Park	71	111.297	28.1524
Jiangsu Xuyi First Mountain National Forest Park	69	113	34.529
Heilongjiang Sandaoguan National Forest Park	54	121.476	31.6858
Heilongjiang Qixing Mountain National Forest Park	52	118.493	33.0182
Heilongjiang Jinlongshan National Forest Park	52	118.043	36.3093
Hunan Daxiong Mountain National Forest Park	52	107.05	33.2549
Shaanxi Hanzhong Tiantai National Forest Park	51	116.073	40.0544
Beijing Xishan National Forest Park	48	129.492	44.7609
Zhejiang Tonglu Yaolin National Forest Park	38	128.827	45.8323
Beijing Badaling National Forest Park	31	121.731	37.2578
Hebei Saihanba National Forest Park	25	125.921	41.7006
Shanghai Dongping National Forest Park	22	119.533	29.9406
Shandong Kunyu Mountain National Forest Park	20	117.604	40.3243

## Sheet: Likes Count
name	Likes Count	lon	lat
Yunnan Taiyang River National Forest Park	1289000	100.976	22.7898
Shaanxi Heihe National Forest Park	860705	107.861	33.8957
Ningxia Liupan Mountain National Forest Park	694000	106.294	35.6607
Hunan Zhangjiajie National Forest Park	535000	110.43	29.3167
Hubei Canglang Mountain National Forest Park	493000	110.461	32.6771
Yunnan Xishuangbanna National Forest Park	447000	100.766	21.974
Hunan Daweishan National Forest Park	382000	114.078	28.4255
Zhejiang Xikou National Forest Park	373000	121.082	29.7273
Sichuan Longcanggou National Forest Park	365000	102.886	29.6281
Shaanxi Niubeiliang National Forest Park	268000	108.997	33.8089
Jiangxi Sanzhalun National Forest Park	246000	115.256	29.0519
Hefei Binhu National Forest Park	213000	117.38	31.7251
Gansu Lianhuashan National Forest Park	137000	103.764	34.9413
Jiangsu Santai Mountain National Forest Park	115000	118.304	34.0353
Shaanxi Nangongshan National Forest Park	114000	109.06	32.2837
Henan Wulongdong National Forest Park	109000	113.938	35.7162
Heilongjiang Weihu Mountain National Forest Park	76000	130.275	45.2774
Shanghai Haishan National Forest Park	76000	121.683	30.8642
Zhejiang Jiulongshan National Forest Park	72000	121.098	30.596
Hunan Jiulong River National Forest Park	72000	113.768	25.3867
Gansu Shifogou National Forest Park	71736	103.888	35.9133
Shaanxi Tianzhu Mountain National Forest Park	65000	109.934	33.4088
Jilin Wunvfeng National Forest Park	56000	126.123	41.2755
Zhejiang Niutou Mountain National Forest Park	52000	119.496	28.6721
Hubei Niutoushan National Forest Park	52000	110.732	32.6001
Hunan Jiuyi Mountain National Forest Park	51000	111.98	25.3537
Xinjiang Gongliu Qiaxi National Forest Park	49000	82.229	43.4881
Hunan Shennonggu National Forest Park	47000	114.002	26.5036
Guangxi Daguishan National Forest Park	39000	111.7	24.1598
Liaoning Benxi National Forest Park	37000	124.196	41.075
Jiangsu Dayangshan National Forest Park	30000	120.461	31.3445
Shandong Luoshan National Forest Park	27000	120.465	37.4563
Guizhou Chishui Bamboo Sea National Forest Park	26000	105.99	28.4752
Inner Mongolia Helan Mountain National Forest Park	25000	117.52	43.5822
Ningxia Helan Mountain National Forest Park	25000	105.939	38.7404
Hebei Baicaowa National Forest Park	22000	117.58	40.8284
Shandong Yuan Mountain National Forest Park	19000	117.829	36.4803
Shaanxi Taiping National Forest Park	19000	108.64	33.9093
Heilongjiang Qingshan National Forest Park	18000	131.203	46.4853
Chongqing Chashan Bamboo Sea National Forest Park	18000	105.88	29.3726
Shaanxi Zhujue National Forest Park	18000	108.577	33.7852
Hunan Mangshan National Forest Park	17000	112.919	24.939
Guangxi Darongshan National Forest Park	17000	110.279	22.8562
Hebei Wuyuezhai National Forest Park	16000	113.936	38.6484
Inner Mongolia Ergun National Forest Park	16000	120.667	51.3303
Shandong Yaoshang National Forest Park	15000	117.124	36.4497
Shaanxi Jialingjiang Source National Forest Park	15000	107.145	34.3725
Jilin Jiguanshan National Forest Park	14000	125.504	42.1984
Hubei Pingbaying National Forest Park	14000	108.976	29.5084
Shaanxi Qingfengxia National Forest Park	13000	107.432	34.017
Heilongjiang Xishui National Forest Park	12000	128.993	47.9046
Sichuan Micangshan National Forest Park	12000	106.862	32.717
Xinjiang Wusu Foshan National Forest Park	12000	84.8846	44.3278
Xinjiang Tianshan Grand Canyon National Forest Park	11000	87.4384	43.4918
Tianjin Jiulong Mountain National Forest Park	9031	117.504	40.1473
Jiangsu Tieshan Temple National Forest Park	8576	118.486	32.7418
Guangdong Shimen National Forest Park	8141	113.777	23.6275
Yunnan Mopanshan National Forest Park	7827	101.947	23.9505
Jiangsu Shangfangshan National Forest Park	7577	120.58	31.2488
Beijing Shangfangshan National Forest Park	7537	115.82	39.6728
Fujian Jiulong Valley National Forest Park	7021	118.687	25.3648
Nanjing Laoshan National Forest Park	6727	118.596	32.103
Heilongjiang Xianglu Mountain National Forest Park	6648	127.533	45.5681
Shaanxi Huangling National Forest Park	6468	108.934	35.5746
Jilin Songjianghe National Forest Park	6376	127.502	42.172
Hebei Maojingba National Forest Park	6325	118.183	41.6432
Yunnan Tongluoba National Forest Park	6271	104.135	28.4146
Shaanxi Ziba Mountain National Forest Park	6125	106.727	33.6732
Inner Mongolia Huamugou National Forest Park	6089	117.393	42.6436
Hainan Qixian Ridge Hot Spring National Forest Park	6000	109.693	18.7033
Chongqing Dayuandong National Forest Park	5942	106.264	28.8689
Shandong Zhaohushan National Forest Park	5869	121.22	36.8602
Yunnan Chessboard Mountain National Forest Park	5491	102.569	25.0571
Shandong Rizhao Seashore National Forest Park	5353	119.62	35.54
Liaoning Sankuaisi National Forest Park	5206	123.909	41.8792
Shandong Zhushan National Forest Park	4802	120.077	35.9795
Inner Mongolia Honghuaerji Larch National Forest Park	4485	117.52	43.5822
Jilin Zhujue Mountain National Forest Park	4146	126.688	43.7801
Liaoning Qingyuan Honghe Valley National Forest Park	3838	124.918	42.0983
Jiangsu Nantong Langshan National Forest Park	3817	120.894	31.9558
Qinghai Xianmi National Forest Park	3613	101.955	37.2925
Fujian Fuzhou National Forest Park	3207	119.281	26.1647
Hebei Xiantai Mountain National Forest Park	3015	113.827	38.1189
Heilongjiang Wuying National Forest Park	2534	129.224	48.1029
Henan Ganshan National Forest Park	2377	111.215	34.556
Changsha Heimifeng National Forest Park	2303	113.013	28.4626
Jiangsu Baohua Mountain National Forest Park	2157	119.082	32.1318
Guizhou Jiulong Mountain National Forest Park	2109	106.077	26.1691
Hebei Daqing Mountain National Forest Park	1990	114.88	40.7662
Zhejiang Simingshan National Forest Park	1953	121.082	29.7273
Shaanxi Tongtian River National Forest Park	1903	106.595	34.1974
Hebei Tianshengqiao National Forest Park	1828	114.01	38.8873
Chongqing Wuling Mountain National Forest Park	1537	107.589	29.5446
Jilin Hongshi National Forest Park	1423	127.132	42.8325
Shandong E Zhuang Ancient Village National Forest Park	1378	118.184	36.4521
Shandong Lashan National Forest Park	1180	116.165	36.036
Jilin Baifeng National Forest Park	1140	125.921	41.7006
Liaoning Hou Shi National Forest Park	1085	125.321	42.6393
Jilin Longwan Group National Forest Park	981	126.413	42.3445
Shaanxi Wulongdong National Forest Park	900	106.284	33.5905
Hunan Songyun Mountain National Forest Park	817	109.987	27.1184
Guangdong Liuxihe National Forest Park	817	113.776	23.7504
Shaanxi Laoshan National Forest Park	792	109.388	36.3566
Fujian Kuangshan National Forest Park	775	118.536	27.9206
Guangxi Longtan National Forest Park	736	109.999	23.5379
Gansu Tulugou National Forest Park	736	103.258	36.7364
Shandong Lushan National Forest Park	582	118.043	36.3093
Jilin Diaoshuihu National Forest Park	568	125.362	43.8737
Shandong Culaishan National Forest Park	565	117.231	36.0404
Henan Songding National Forest Park	389	113	34.529
Jiangxi Cuiwei Peak National Forest Park	379	115.98	26.5107
Hebei Liuliping National Forest Park	303	117.604	40.3243
Heilongjiang Fangzheng Dragon Mountain National Forest Park	284	128.827	45.8323
Jiangsu Yixing National Forest Park	280	119.736	31.2503
Zhejiang Daqishan National Forest Park	260	119.727	29.7582
Hunan Yunyang National Forest Park	222	113.534	26.7809
Jiangsu Xuyi First Mountain National Forest Park	218	118.493	33.0182
Heilongjiang Sandaoguan National Forest Park	117	129.492	44.7609
Heilongjiang Qixing Mountain National Forest Park	107	131.126	46.7485
Heilongjiang Jinlongshan National Forest Park	92	127.374	45.4977
Hunan Daxiong Mountain National Forest Park	83	111.297	28.1524
Shaanxi Hanzhong Tiantai National Forest Park	77	107.05	33.2549
Beijing Xishan National Forest Park	70	116.073	40.0544
Zhejiang Tonglu Yaolin National Forest Park	36	119.533	29.9406
Beijing Badaling National Forest Park	33	116.023	40.3429
Hebei Saihanba National Forest Park	0	117.487	42.3175
Shanghai Dongping National Forest Park	0	121.476	31.6858
Shandong Kunyu Mountain National Forest Park	0	121.731	37.2578

## Sheet: Content Creation Count
name	Content Creation Count	lon	lat
Hubei Canglang Mountain National Forest Park	2439	110.461	32.6771
Shaanxi Heihe National Forest Park	1134	107.861	33.8957
Shandong Yuan Mountain National Forest Park	841	117.829	36.4803
Yunnan Taiyanghe National Forest Park	802	100.976	22.7898
Sichuan Longcanggou National Forest Park	615	102.886	29.6281
Jiangsu Dayangshan National Forest Park	597	120.461	31.3445
Gansu Lianhua Mountain National Forest Park	588	103.764	34.9413
Shaanxi Nangongshan National Forest Park	563	109.06	32.2837
Hunan Zhangjiajie National Forest Park	479	110.43	29.3167
Hunan Daweishan National Forest Park	472	114.078	28.4255
Ningxia Liupanshan National Forest Park	462	106.294	35.6607
Jiangsu Santainshan National Forest Park	387	118.304	34.0353
Heilongjiang Xi Shui National Forest Park	359	128.993	47.9046
Shandong Yaoshang National Forest Park	356	117.124	36.4497
Shaanxi Niubeiliang National Forest Park	339	108.997	33.8089
Yunnan Xishuangbanna National Forest Park	337	100.766	21.974
Hefei Binhu National Forest Park	325	117.38	31.7251
Jilin Wunv Feng National Forest Park	302	126.123	41.2755
Hubei Pingbaying National Forest Park	300	108.976	29.5084
Inner Mongolia Helan Mountain National Forest Park	295	117.52	43.5822
Ningxia Helanshan National Forest Park	295	105.939	38.7404
Jiangxi Sanzhalun National Forest Park	289	115.256	29.0519
Heilongjiang Xiangloushan National Forest Park	283	127.533	45.5681
Hainan Qixian Ridge Hot Spring National Forest Park	232	109.693	18.7033
Heilongjiang Qingshan National Forest Park	227	131.203	46.4853
Henan Wulongdong National Forest Park	215	113.938	35.7162
Hunan Mangshan National Forest Park	212	112.919	24.939
Hubei Niutoushan National Forest Park	211	110.732	32.6001
Zhejiang Niutoushan National Forest Park	208	119.496	28.6721
Hunan Jiyi Mountain National Forest Park	202	111.98	25.3537
Hunan Shennong Valley National Forest Park	200	114.002	26.5036
Liaoning Qingyuan Red River Valley National Forest Park	186	124.918	42.0983
Guangdong Shimen National Forest Park	167	113.777	23.6275
Gansu Shifo Gou National Forest Park	165	103.888	35.9133
Hunan Jiulongjiang National Forest Park	162	113.768	25.3867
Zhejiang Jiulong Mountain National Forest Park	161	121.098	30.596
Guangxi Daguishan National Forest Park	161	111.7	24.1598
Shandong Luoshan National Forest Park	156	120.465	37.4563
Heilongjiang Wuying National Forest Park	155	129.224	48.1029
Chongqing Chashan Zhuhai National Forest Park	153	105.88	29.3726
Shaanxi Zhujue National Forest Park	152	108.577	33.7852
Jilin Jiguanshan National Forest Park	151	125.504	42.1984
Xinjiang Wusu Foshan National Forest Park	150	84.8846	44.3278
Shaanxi Jialingjiangyuan National Forest Park	149	107.145	34.3725
Xinjiang Tianshan Grand Canyon National Forest Park	146	87.4384	43.4918
Beijing Shangfangshan National Forest Park	135	115.82	39.6728
Jiangsu Shangfang Mountain National Forest Park	135	120.58	31.2488
Shandong Zhaohushan National Forest Park	135	121.22	36.8602
Hebei Tianshengqiao National Forest Park	133	114.01	38.8873
Guangxi Darong Mountain National Forest Park	131	110.279	22.8562
Liaoning Benxi National Forest Park	130	124.196	41.075
Jiangsu Nantong Langshan National Forest Park	128	120.894	31.9558
Fujian Jiulong Valley National Forest Park	124	118.687	25.3648
Shanghai Haigang National Forest Park	122	121.683	30.8642
Zhejiang Siming Mountain National Forest Park	118	121.082	29.7273
Jilin Songjiang River National Forest Park	114	127.502	42.172
Yunnan Qipanshan National Forest Park	112	102.569	25.0571
Shaanxi Zibashan National Forest Park	107	106.727	33.6732
Shaanxi Qingfeng Gorge National Forest Park	104	107.432	34.017
Shaanxi Tianzhu Mountain National Forest Park	103	109.934	33.4088
Guizhou Chishui Bamboo Sea National Forest Park	96	105.99	28.4752
Heilongjiang Weihu Mountain National Forest Park	92	130.275	45.2774
Tianjin Jiulong Mountain National Forest Park	91	117.504	40.1473
Hebei Liuliping National Forest Park	91	117.604	40.3243
Jiangsu Tieshan Temple National Forest Park	84	118.486	32.7418
Shaanxi Huangling National Forest Park	82	108.934	35.5746
Shandong Lashan National Forest Park	73	116.165	36.036
Inner Mongolia Moerdaga National Forest Park	72	120.667	51.3303
Sichuan Micangshan National Forest Park	66	106.862	32.717
Yunnan Mopanshan National Forest Park	64	101.947	23.9505
Changsha Hei Mifeng National Forest Park	62	113.013	28.4626
Shandong Zhushan National Forest Park	61	120.077	35.9795
Shaanxi Laoshan National Forest Park	61	109.388	36.3566
Nanjing Laoshan National Forest Park	60	118.596	32.103
Shandong Rizhao Seaside National Forest Park	59	119.62	35.54
Inner Mongolia Huamugou National Forest Park	58	117.393	42.6436
Shaanxi Taiping National Forest Park	52	108.64	33.9093
Hebei Xiantai Mountain National Forest Park	51	113.827	38.1189
Qinghai Xianmi National Forest Park	51	101.955	37.2925
Jilin Zhuque Mountain National Forest Park	50	126.688	43.7801
Hebei Daqingshan National Forest Park	49	114.88	40.7662
Zhejiang Daqishan National Forest Park	48	119.727	29.7582
Guizhou Jiulongshan National Forest Park	48	106.077	26.1691
Chongqing Wuling Mountain National Forest Park	46	107.589	29.5446
Shaanxi Tongtian River National Forest Park	46	106.595	34.1974
Xinjiang Gongliu Qiaxi National Forest Park	46	82.229	43.4881
Liaoning Hou Stone National Forest Park	44	125.321	42.6393
Jiangsu Baohua Mountain National Forest Park	43	119.082	32.1318
Yunnan Tongluoba National Forest Park	40	104.135	28.4146
Guangxi Longtan National Forest Park	37	109.999	23.5379
Gansu Turug National Forest Park	37	103.258	36.7364
Henan Ganshan National Forest Park	36	111.215	34.556
Hunan Songyun Mountain National Forest Park	36	109.987	27.1184
Hebei Maojingba National Forest Park	34	118.183	41.6432
Jiangsu Yixing National Forest Park	34	119.736	31.2503
Zhejiang Xikou National Forest Park	29	121.082	29.7273
Fujian Kuangshan National Forest Park	28	118.536	27.9206
Henan Songding National Forest Park	25	113	34.529
Liaoning San Kuai Shi National Forest Park	23	123.909	41.8792
Fujian Fuzhou National Forest Park	22	119.281	26.1647
Shaanxi Wulongdong National Forest Park	22	106.284	33.5905
Jiangsu Xuyi First Mountain National Forest Park	20	118.493	33.0182
Hebei Baicaowa National Forest Park	19	117.58	40.8284
Jilin Hongshi National Forest Park	19	127.132	42.8325
Heilongjiang Qixing Mountain National Forest Park	19	131.126	46.7485
Chongqing Dayuandong National Forest Park	18	106.264	28.8689
Hebei Wuyuezhai National Forest Park	17	113.936	38.6484
Beijing Xishan National Forest Park	14	116.073	40.0544
Heilongjiang Jinlongshan National Forest Park	14	127.374	45.4977
Shandong Culaishan National Forest Park	14	117.231	36.0404
Guangdong Liuqi River National Forest Park	13	113.776	23.7504
Jilin Baifeng National Forest Park	12	125.921	41.7006
Hunan Yunyang National Forest Park	11	113.534	26.7809
Jilin Longwan Group National Forest Park	10	126.413	42.3445
Jiangxi Cuiweifeng National Forest Park	10	115.98	26.5107
Shandong Ehzhuang Ancient Village National Forest Park	10	118.184	36.4521
Inner Mongolia Honghuaerji Mongolian Pine National Forest Park	8	117.52	43.5822
Hunan Daxiongshan National Forest Park	8	111.297	28.1524
Jilin Diaoshuihu National Forest Park	5	125.362	43.8737
Heilongjiang Fangzheng Longshan National Forest Park	4	128.827	45.8323
Zhejiang Tonglu Yaolin National Forest Park	3	119.533	29.9406
Shandong Lushan National Forest Park	2	118.043	36.3093
Shaanxi Hanzhong Tiantai National Forest Park	2	107.05	33.2549
Beijing Badaling National Forest Park	1	116.023	40.3429
Heilongjiang Sandaoguan National Forest Park	1	129.492	44.7609
Hebei Saihanba National Forest Park	0	117.487	42.3175
Shanghai Dongping National Forest Park	0	121.476	31.6858
Shandong Kunyu Mountain National Forest Park	0	121.731	37.2578

## Sheet: Influencing_Factors
name	Regional GDP	Number of Granted Patents	Mobile Internet Users	Forest Coverage Rate	Regional Resident Population
Yunnan Taiyang River National Forest Park	10910000	612	276.28	74.59	234
Shaanxi Heihe National Forest Park	472190000	159111	4594	14.04	2481.35
Ningxia Liupanshan National Forest Park	143320000	38332	1575	55	1046.69
Hunan Zhangjiajie National Forest Park	43980000	9337	533	29.4	497.63
Hubei Canglang Mountain National Forest Park	34670000	4715	503	57	495.633
Yunnan Xishuangbanna National Forest Park	118130000	33545	942	14.8	774.582
Hunan Dawei Mountain National Forest Park	164530000	64046	1411	48	965.761
Zhejiang Xikou National Forest Park	6140000	780	212	66.64	121.238
Sichuan Longcanggou National Forest Park	246530000	130750	1892	12.01	1293.41
Shaanxi Niubeiliang National Forest Park	8360000	511	199	69.56	201.718
Jiangxi Sanzhaolun National Forest Park	126740000	58975	1183	28	974.368
Hefei Binhu National Forest Park	70620000	36411	782	12.49	556.716
Gansu Lianhuashan National Forest Park	31110000	2856	522	68.1	461.936
Jiangsu Santai Mountain National Forest Park	120110000	52766	1838	48.03	1303.73
Shaanxi Nangong Mountain National Forest Park	120110000	52766	1838	48.03	1303.73
Henan Wulongdong National Forest Park	23590000	4796	347	73.5	315.966
Heilongjiang Weiwu Mountain National Forest Park	6140000	349	185	71	150.049
Shanghai Haiwan National Forest Park	4370000	516	126	30.1	114.949
Zhejiang Jiulongshan National Forest Park	9710000	1126	161	76.31	125.75
Hunan Jiulongjiang National Forest Park	174210000	68805	1422	31.61	951.889
Gansu Shifo Gully National Forest Park	301460000	54135	4305	43.11	3202.42
Shaanxi Tianzhu Mountain National Forest Park	10100000	1086	181	69.14	143.096
Jilin Wunv Peak National Forest Park	9530000	939	215	62.3	220.699
Zhejiang Niutou Mountain National Forest Park	60110000	37782	1047	61.85	714.464
Hubei Niutoushan National Forest Park	23590000	4796	347	73.5	315.966
Hunan Jiuyi Mountain National Forest Park	36680000	6136	526	62.11	386.174
Xinjiang Gongliu Qiaxi National Forest Park	46020000	3715	781	61.22	658.916
Hunan Shennongj谷 National Forest Park	34870000	9817	666	13.94	441.985
Guangxi Daguishan National Forest Park	21940000	3085	619	62.37	582.241
Liaoning Benxi National Forest Park	24860000	3858	598	25	539.614
Jiangsu Dayoutang National Forest Park	9710000	1589	144	69	108.557
Shandong Luoshan National Forest Park	8360000	511	199	69.56	201.718
Guizhou Chishui Bamboo Sea National Forest Park	15840000	2263	627	57	352.533
Inner Mongolia Helan Mountain National Forest Park	11000000	681	247	26.02	214.471
Ningxia Helan Mountain National Forest Park	12170000	1090	275	68	246.406
Hebei Baicaowa National Forest Park	31110000	2856	522	68.1	461.936
Shandong Yuan Mountain National Forest Park	101620000	19613	916	36.35	704.515
Shaanxi Taiping National Forest Park	15840000	2263	627	57	352.533
Heilongjiang Qingshan National Forest Park	18520000	2194	405	60	331.217
Chongqing Chashan Zhushan National Forest Park	101620000	19613	916	36.28	704.515
Shaanxi Zhurong National Forest Park	75340000	19725	1493	42.2	1122.82
Hunan Mangshan National Forest Park	301460000	54135	4305	43.11	3202.42
Guangxi Darong Mountain National Forest Park	26410000	2941	393	56.04	326.057
Hebei Wuyuezhai National Forest Park	26860000	5964	399	72	290.284
Inner Mongolia Moerdawga National Forest Park	167370000	59156	1908	12.07	1363.73
Shandong Yaoliang National Forest Park	120110000	52766	1838	48.03	1303.73
Shaanxi Jialingjiangyuan National Forest Park	6140000	780	212	66.64	121.238
Jilin Jiguanshan National Forest Park	164530000	64046	1411	48	965.761
Hubei Pingba Forest National Forest Park	48250000	14668	1288	33.5	1149.08
Shaanxi Qingfeng Gorge National Forest Park	23910000	4724	344	23.5	295.843
Heilongjiang Xishui National Forest Park	24960000	2184	500	65.53	511.036
Sichuan Micangshan National Forest Park	52640000	15485	695	20.01	322.407
Xinjiang Wusu Foshan National Forest Park	15960000	1401	303	52.6	218.057
Xinjiang Tianshan Grand Canyon National Forest Park	30710000	3483	362	60.17	318.929
Tianjin Jiulongshan National Forest Park	7800000	938	290	63	264.254
Jiangsu Tieshan Temple National Forest Park	3580000	377	108	83.8	82.8742
Guangdong Shimen National Forest Park	5410000	306	164	40.02	115.843
Yunnan Mopanshan National Forest Park	301460000	54135	4305	43.11	3202.42
Jiangsu Shangfangshan National Forest Park	12610000	1403	67.3	43.43	48.9
Beijing Shangfangshan National Forest Park	127570000	50656	1316	25.6	942.54
Fujian Jiulong Valley National Forest Park	9490000	1746	218	68.81	180.202
Nanjing Laoshan National Forest Park	303560000	118503	3324	41.6	1878.07
Heilongjiang Xianglushan National Forest Park	25650000	1869	234	64.06	227.172
Shaanxi Huangling National Forest Park	55760000	17922	1237	46	979.948
Jilin Songjianghe National Forest Park	21980000	1585	550	35.84	398.593
Hebei Mao Jingba National Forest Park	9750000	856	229	72.95	202.043
Yunnan Tongluoba National Forest Park	41680000	6668	595	15.7	408.315
Shaanxi Ziba Mountain National Forest Park	18950000	1600	354	63.79	317.304
Inner Mongolia Huamugou National Forest Park	16440000	879	449	47.2	490.117
Hainan Qixian Ridge Hot Spring National Forest Park	45620000	13091	574	32.46	469.018
Chongqing Dayuandong National Forest Park	26410000	2941	393	56.04	326.057
Shandong Zhao Hu Mountain National Forest Park	15960000	1401	303	52.6	218.057
Yunnan Qipanshan National Forest Park	3580000	377	108	83.8	82.8742
Shandong Rizhao Seaside National Forest Park	45620000	13091	574	32.46	469.018
Liaoning San Kuai Shi National Forest Park	78650000	20463	1181	52.62	865.989
Shandong Zhushan National Forest Park	50150000	8500	521	19.54	454.55
Inner Mongolia Honghuaerji Dahurian Larch National Forest Park	437610000	193981	4021	43.77	2184.96
Jilin Zhushan National Forest Park	246530000	130750	1892	12.01	1293.41
Liaoning Qingyuan Red River Valley National Forest Park	9490000	1746	218	68.81	180.202
Jiangsu Nantong Langshan National Forest Park	129280000	24020	997	58.36	845.819
Qinghai Xianmi National Forest Park	16200000	1175	229	50.7	202.817
Fujian Fuzhou National Forest Park	26410000	2941	393	56.04	326.057
Hebei Xiantai Mountain National Forest Park	6140000	780	212	66.64	121.238
Heilongjiang Wuying National Forest Park	75340000	19725	1493	42.2	1122.82
Henan Ganshan National Forest Park	157600000	68560	1384	14.46	1035.66
Changsha Heimifeng National Forest Park	18520000	2194	405	60	331.217
Jiangsu Baohua Mountain National Forest Park	15730000	1525	453	46.96	433.083
Guizhou Jiulong Mountain National Forest Park	22800000	1301	176	53.07	226.426
Hebei Daqing Mountain National Forest Park	437610000	193981	4021	43.77	2184.96
Zhejiang Siming Mountain National Forest Park	143320000	38332	1575	55	1046.69
Shaanxi Tongtian River National Forest Park	11000000	970	276	59.03	245.662
Hebei Tian Sheng Qiao National Forest Park	5530000	347	125	84.5	90.0974
Chongqing Wuling Mountain National Forest Park	9490000	1746	218	68.81	180.202
Jilin Hongshi National Forest Park	34870000	9817	666	13.94	441.985
Shandong E Village National Forest Park	18950000	1600	354	63.79	317.304
Shandong Lasan National Forest Park	33240000	8969	586	25.8	537.507
Jilin Baijifeng National Forest Park	22700000	3029	298	78.89	264.049
Liaoning Houshi National Forest Park	303560000	118503	3324	41.6	1878.07
Jilin Longwan Group National Forest Park	33240000	8969	586	25.8	537.507
Shaanxi Wulongdong National Forest Park	22800000	1301	176	53.07	226.426
Hunan Songyun Mountain National Forest Park	70020000	20037	1122	8.1	908.36
Guangdong Liuxi River National Forest Park	36680000	6136	526	62.11	386.174
Shaanxi Laoshan National Forest Park	18430000	2461	470	50	406.305
Fujian Kuangshan National Forest Park	19490000	1813	442	71.04	449.752
Guangxi Longtan National Forest Park	5410000	306	164	40.02	115.843
Gansu Tulugou National Forest Park	46060000	13094	928	76.23	898.819
Shandong Lushan National Forest Park	55760000	17922	1237	46	979.948
Jilin Diaoshuihu National Forest Park	154560000	55921	1039	21.39	749.28
Shandong Cui Lai Mountain National Forest Park	18520000	2194	405	60	331.217
Henan Song Ding National Forest Park	200590000	107889	1881	66.89	1244.9
Jiangxi Cuiwei Peak National Forest Park	19910000	2066	438	50.91	375.264
Hebei Liuliping National Forest Park	136180000	40347	1910	35	1291.83
Heilongjiang Fangzheng Longshan National Forest Park	472190000	159111	4594	14.04	2481.35
Jiangsu Yixing National Forest Park	50150000	8500	521	19.54	454.55
Zhejiang Daqishan National Forest Park	45620000	13091	574	32.46	469.018
Hunan Yunyang National Forest Park	18950000	1600	354	63.79	317.304
Jiangsu Xuyi First Mountain National Forest Park	437610000	193981	4021	43.77	2184.96
Heilongjiang Sandaoguan National Forest Park	9530000	939	215	62.3	220.699
Heilongjiang Qixing Mountain National Forest Park	55760000	17922	1237	46	979.948
Heilongjiang Jinlongshan National Forest Park	101620000	19613	916	36.28	704.515
Hunan Daxiong Mountain National Forest Park	6140000	780	212	66.64	121.238
Shaanxi Hanzhong Tiantai National Forest Park	200590000	107889	1881	66.89	1244.9
Beijing Xishan National Forest Park	18520000	2194	405	60	331.217
Zhejiang Tonglu Yaolin National Forest Park
Beijing Badaling National Forest Park
Hebei Saihanba National Forest Park
Shanghai Dongping National Forest Park
Shandong Kunyu Mountain National Forest Park
